# Supplementary material for: Rumen microbiome-driven insight into bile acid metabolism and host metabolic regulation
Source: ISME J. 2024 Jun 5;18(1):wrae098. doi: 10.1093/ismejo/wrae098 (PMC11193847; doi:10.1093/ismejo/wrae098)
Supplement: Supplementary_Tables-Final_wrae098 [file supplementary_tables-final_wrae098.xlsx]

## Sheet: Table S1a
Table S1a. Ingredients and nutrient composition of the basal diet fed for the animals from the in vitro study.
Item	Diet
Ingredient, % dry matter basis
Corn	38.23
Soybean meal	12.95
Corn germ meal	9.16
Sodium bicarbonate	1.13
Limestone	1.5
Calcium hydrophosphate	0.38
Salt	0.75
Mycotoxin deactivator	0.15
Corn silage	20
Peanut vine	15
Minerals and vitamin premix1	0.75
Nutrients content, % of dry matter basis
Crude protein	14.49
Metabolic energy, MJ/kg	10.52
Neutral detergent fibre	36.09
Acid detergent fibre	16.38
Non fibrous carbohydrate	36.96
Crude fat	2.81
Crude ash	5.16
Ca	0.91
P	0.31
1Each kilogram of premix contains: 800 mg copper; 800,000 IU vitamin A acetate; 70 mg iodine; 4,000 mg iron; 300,000 IU vitamin D3; 20 mg selenium; 4,000 mg manganese; 3,000 mg dl-alpha tocopheryl acetate; 40 mg cobalt; 5,000 mg zinc. Note: 1) Per kilogram of premix contains: 800mg Cu; 800000 IU vitamin A acetate; 70mg I; 4000mg Fe; 300000 IU vitamin D3; 20mg Se; 4000mg Mn; 3000mg dl- α tocophero…

## Sheet: Table S1b
Table S1b. Ingredients and nutrient composition of the basal diet fed for the animals from the in vivo study
Item	Diet
Ingredient, % dry matter basis
Corn grain	48
Soybean meal	14.2
Wheat bran	12.8
Corn silage	13.2
Alfalfa Hay	6.8
NaHCO3	1
Premix1	4
Nutrients
Metabolic energy, MJ/kg	11.22
Crude protein, %	14.27
Neutral detergent fiber, %	22.39
Acid detergent fiber, %	11.16
Non-fiber cabohydrate, %	50.57
Ether extract, %	5.41
Ash, %	3.25
Calcium, %	0.51
Phosphorus, %	0.46
1Formulated to provide (per kilogram of dry matter): 500,000 IU of vitamin A, 160,000 IU of vitamin D3, 650 IU of vitamin E, 150 g of NaCl, 20 g of Ca, 20 g of P, 1750 mg of Zn, 15 mg of Se, 50 mg of I, 2000 mg of Fe, 20 mg of Co, 1500 mg of Mn, and 600 mg of Cu.

## Sheet: Table S2
Table S2. The 82 defined potential bile acid metabolic KEGG orthologys in this study
KO	abbreviation	definition	threshold	score_type	profile_type	F-measure	nseq	nseq_used	alen	mlen	eff_nseq	re/pos
K00038	3α-HSDH	3alpha(or 20beta)-hydroxysteroid dehydrogenase [EC:1.1.1.53]	307.43	domain	trim	0.848588	1332	1212	696	330	2.79	0.59
K00089	3α-HSDH	3alpha-hydroxysteroid 3-dehydrogenase [EC:1.1.1.213 1.1.1.357]	737.93	full	all	0.666667	6	5	344	323	0.42	0.586
K05296	3β-HSDH	3(or 17)beta-hydroxysteroid dehydrogenase [EC:1.1.1.51]	304	domain	all	0.816464	248	243	410	256	1.61	0.591
K00076	7α-HSDH	7-alpha-hydroxysteroid dehydrogenase [EC:1.1.1.159]	270.2	domain	trim	0.867914	1000	729	628	331	4.36	0.59
K23231	7β-HSDH	7beta-hydroxysteroid dehydrogenase (NADP+) [EC:1.1.1.201]	404.8	full	all	1	4	4	267	265	0.54	0.592
K15869	baiA	3alpha-hydroxy bile acid-CoA-ester 3-dehydrogenase [EC:1.1.1.395]	-	-	-	-	1	1	249	249	0.39	0.587
K15868	baiB	bile acid-coenzyme A ligase [EC:6.2.1.7]	493.57	domain	all	0.979714	243	227	1107	568	1.96	0.59
K15870	baiCD	3-oxocholoyl-CoA 4-desaturase [EC:1.3.1.115]	1418.3	full	all	1	4	3	639	639	0.4	0.587
K15872	baiE	bile-acid 7alpha-dehydratase [EC:4.2.1.106]	-	-	-	-	2	2	169	169	0.39	0.589
K15871	baiF	bile acid CoA-transferase [EC:2.8.3.25]	858.37	full	all	0.722222	4	4	443	437	0.45	0.588
K15873	baiH	7beta-hydroxy-3-oxochol-24-oyl-CoA 4-desaturase [EC:1.3.1.116]	1525.1	full	all	1	4	4	661	661	0.4	0.59
K15874	baiI	bile acid 7beta-dehydratase	-	-	-	-	1	1	182	182	0.36	0.591
K07007	baiN	3-dehydro-bile acid Delta4,6-reductase [EC:1.3.1.114]	-	-	-	-	2	1	409	409	0.39	0.589
K01442	BSH	choloylglycine hydrolase [EC:3.5.1.24]	363.5	full	all	0.636671	460	339	755	361	2.66	0.59
K25779	17β-HSDH	hydroxysteroid 17beta dehydrogenase 11 [EC:1.1.1.-]	512.87	full	all	0.859383	249	237	592	300	1.11	0.59
K25787	17β-HSDH	hydroxysteroid 17beta dehydrogenase 13 [EC:1.1.-.-]	529.87	full	all	0.94049	125	116	433	300	0.99	0.589
K00212	20α-HSDH	20alpha/3alpha-hydroxysteroid dehydrogenase / dihydrodiol dehydrogenase [EC:1.1.1.149 1.1.1.357 1.3.1.20]	647.13	domain	all	0.660297	66	65	703	323	0.65	0.588
K05295	20α-HSDH	20alpha-hydroxysteroid dehydrogenase [EC:1.1.1.149]	601.47	domain	all	0.952381	11	11	550	323	0.67	0.59
K14341	SLC10A1	solute carrier family 10 (sodium/bile acid cotransporter), member 1	402.23	full	trim	0.976539	404	389	1088	476	2.13	0.59
K14342	SLC10A2	solute carrier family 10 (sodium/bile acid cotransporter), member 2	486.97	domain	all	0.8268	493	460	1554	467	3.74	0.59
K14343	SLC10A3/5	solute carrier family 10 (sodium/bile acid cotransporter), member 3/5	328.97	full	trim	0.953156	708	690	2637	568	6.56	0.59
K14344	SLC10A4	solute carrier family 10 (sodium/bile acid cotransporter), member 4	369.5	domain	all	0.991886	335	313	1675	606	1.63	0.591
K14346	SLC10A6	solute carrier family 10 (sodium/bile acid cotransporter), member 6	494.37	domain	all	0.903542	172	166	933	414	1.87	0.59
K14347	SLC10A7	solute carrier family 10 (sodium/bile acid cotransporter), member 7	111.43	full	all	0.996846	3204	2695	2931	476	9.5	0.59
K08400	TGR5	G protein-coupled bile acid receptor 1	358.4	full	all	1	280	263	765	411	1.24	0.591
K00037		3alpha-hydroxysteroid 3-dehydrogenase / chlordecone reductase [EC:1.1.1.50 1.1.1.357 1.1.1.225]	666.03	domain	all	0.697178	43	42	446	323	0.6	0.591
K00659		bile acid-CoA:amino acid N-acyltransferase [EC:2.3.1.65 3.1.2.2]	569.27	domain	all	0.801939	498	489	2712	622	3.82	0.59
K03453	BASS	bile acid:Na+ symporter, BASS family	220.2	full	all	0.858899	4321	3818	3483	396	9.54	0.59
K09588		3beta,22alpha-dihydroxysteroid 3-dehydrogenase [EC:1.14.19.79]	574.4	full	all	0.995134	220	207	879	476	0.69	0.588
K11822		bile-salt sulfotransferase [EC:2.8.2.14]	429.73	domain	all	0.881756	303	298	950	354	2.83	0.59
K12298		bile salt-stimulated lipase [EC:3.1.1.3 3.1.1.13]	665.77	domain	all	0.853649	610	603	3540	749	2.97	0.591
K13368		17beta-estradiol 17-dehydrogenase / 3alpha(17beta)-hydroxysteroid dehydrogenase (NAD+) [EC:1.1.1.62 1.1.1.239]	452.67	domain	trim	0.9096	331	322	906	397	2.02	0.59
K13369		17beta-estradiol 17-dehydrogenase / all-trans-retinol dehydrogenase (NAD+) / 3alpha(17beta)-hydroxysteroid dehydrogenase (NAD+) [EC:1.1.1.62 1.1.1.105 1.1.1.239]	529.47	domain	trim	0.72487	181	165	535	318	1.59	0.59
K13370		17beta-estradiol 17-dehydrogenase / 3alpha(17beta)-hydroxysteroid dehydrogenase (NAD+) / 3-oxoacyl-[acyl-carrier protein] reductase alpha subunit [EC:1.1.1.62 1.1.1.239]	328.17	domain	all	0.905435	619	584	1482	492	3.43	0.59
K13373		17beta-estradiol 17-dehydrogenase / 3beta-hydroxysteroid 3-dehydrogenase [EC:1.1.1.62 1.1.1.270]	187.97	domain	all	1	407	387	1128	406	1.4	0.59
K19811		3alpha-hydroxysteroid 3-dehydrogenase [EC:1.1.1.357]	410.57	full	all	1	7	7	257	249	0.55	0.592
K22418		11beta/17beta-hydroxysteroid dehydrogenase [EC:1.1.1.146 1.1.1.-]	235.73	domain	all	0.996787	668	625	2035	418	2.28	0.59
K22970		17beta-estradiol 17-dehydrogenase / 3beta-hydroxysteroid 3-dehydrogenase [EC:1.1.1.62 1.1.1.270]	358.37	full	all	0.867324	716	627	1685	426	2.86	0.589
K23557		3beta-hydroxysteroid-4beta-carboxylate 3-dehydrogenase (decarboxylating) [EC:1.1.1.417]	437.37	full	trim	0.904762	9	8	386	338	0.67	0.592
K23558		plant 3beta-hydroxysteroid-4alpha-carboxylate 3-dehydrogenase [EC:1.1.1.418]	426.2	full	all	0.992268	410	391	1227	583	1.99	0.59
K00251		3-oxo-5-beta-steroid 4-dehydrogenase [EC:1.3.1.3]	550.17	domain	all	0.945322	389	363	823	418	0.88	0.59
K00488		cholestanetriol 26-monooxygenase [EC:1.14.15.15]	710.7	full	all	0.949097	595	580	1718	581	1.4	0.589
K00489		cholesterol 7alpha-monooxygenase [EC:1.14.14.23]	612.83	full	all	0.962845	406	391	1009	514	1.35	0.59
K01796	AMACR	alpha-methylacyl-CoA racemase [EC:5.1.99.4]	333.93	full	all	0.971817	3035	2778	3059	537	4.14	0.59
K07408		cytochrome P450 family 1 subfamily A1 [EC:1.14.14.1]	792.43	domain	all	0.869788	171	166	791	506	2.39	0.59
K07409		cytochrome P450 family 1 subfamily A2 [EC:1.14.14.1]	978.6	full	all	0.8715	142	142	809	516	0.85	0.59
K07410		cytochrome P450 family 1 subfamily B1 [EC:1.14.14.1]	813.23	full	all	0.943948	326	320	1161	567	1.51	0.591
K07411		cytochrome P450 family 2 subfamily A [EC:1.14.14.1]	886.87	domain	all	0.617279	230	223	1149	593	1.74	0.589
K07412		cytochrome P450 family 2 subfamily B [EC:1.14.14.1]	756.7	domain	trim	0.731669	259	247	823	491	1.63	0.589
K07413		cytochrome P450 family 2 subfamily C [EC:1.14.14.1]	790.87	domain	all	0.653011	786	772	1622	504	2.15	0.59
K07414		cytochrome P450 family 2 subfamily D [EC:1.14.14.1]	676.4	domain	all	0.714548	417	413	1302	550	2.78	0.59
K07415		cytochrome P450 family 2 subfamily E1 [EC:1.14.14.-]	787.33	domain	all	0.966452	141	139	845	494	0.92	0.592
K07416		cytochrome P450 family 2 subfamily F [EC:1.14.14.1]	773.3	domain	all	0.821739	181	176	1790	589	2.53	0.59
K07417		cytochrome P450 family 2 subfamily G1	822.3	domain	all	0.792402	277	261	1019	494	1.17	0.589
K07418		cytochrome P450 family 2 subfamily J [EC:1.14.14.1 1.14.14.73 1.14.14.74 1.14.14.75]	716.7	domain	all	0.825032	1001	983	4060	669	4.41	0.59
K07420		cytochrome P450 family 2 subfamily S1 [EC:1.14.14.1]	707.43	domain	all	0.972731	134	132	1311	640	0.99	0.591
K07423		cytochrome P450 family 2 subfamily W1 [EC:1.14.14.-]	727.33	domain	all	0.956501	291	288	2477	663	1.57	0.591
K07424		cytochrome P450 family 3 subfamily A [EC:1.14.14.1]	646.23	domain	all	0.676972	1427	1411	4976	750	5.49	0.59
K07426		cytochrome P450 family 4 subfamily B1 [EC:1.14.14.1]	792.97	domain	all	0.886741	603	599	2224	579	1.78	0.589
K07428		cytochrome P450 family 4 subfamily X [EC:1.14.14.1]	799.2	domain	trim	0.972908	137	132	717	507	0.87	0.591
K07429		cytochrome P450 family 4 subfamily Z [EC:1.14.14.1]	874.27	domain	all	0.939394	18	18	584	505	0.55	0.593
K07430		25/26-hydroxycholesterol 7alpha-hydroxylase [EC:1.14.14.29]	604.57	full	all	0.982813	346	326	1378	621	1.29	0.59
K07431		sterol 12-alpha-hydroxylase [EC:1.14.14.139]	649.87	full	all	0.987677	471	453	1038	563	1.41	0.59
K07435		cytochrome P450 family 20 subfamily A [EC:1.14.-.-]	224.97	domain	all	0.993484	401	384	1364	525	2.18	0.59
K07437		cytochrome P450 family 26 subfamily A [EC:1.14.14.-]	621.77	domain	all	0.93755	385	349	1142	502	1.44	0.59
K07439		24-hydroxycholesterol 7alpha-hydroxylase [EC:1.14.14.26]	385.03	full	all	1	287	278	1262	579	1.45	0.589
K07440		cholesterol 24-hydroxylase [EC:1.14.14.25]	365.17	domain	all	0.997717	479	439	2141	581	1.64	0.591
K08748		solute carrier family 27 (fatty acid transporter), member 5 [EC:6.2.1.7]	965.93	full	all	0.988417	137	132	888	690	0.78	0.589
K08764		sterol carrier protein 2 [EC:2.3.1.176]	756.4	full	all	0.800924	787	758	1824	645	1.81	0.589
K10214		3alpha,7alpha,12alpha-trihydroxy-5beta-cholestanoyl-CoA 24-hydroxylase [EC:1.17.99.3]	969.03	full	all	0.981542	250	247	1150	675	0.84	0.591
K10223		cholesterol 25-hydroxylase [EC:1.14.99.38]	203	full	all	0.998071	826	779	846	313	2.27	0.59
K11992		acyl-CoA thioesterase 8 [EC:3.1.2.27]	356.3	full	trim	0.919351	398	378	1513	443	3.05	0.59
K12405		(3R)-3-hydroxyacyl-CoA dehydrogenase / 3a,7a,12a-trihydroxy-5b-cholest-24-enoyl-CoA hydratase / enoyl-CoA hydratase 2 [EC:1.1.1.- 4.2.1.107 4.2.1.119]	782.67	domain	all	0.967652	421	412	2609	766	1.58	0.59
K12408		cholest-5-ene-3beta,7alpha-diol 3beta-dehydrogenase [EC:1.1.1.181]	470.9	full	trim	0.901017	393	371	1428	571	4.06	0.59
K22604		3alpha-hydroxycholanate dehydrogenase (NAD+) [EC:1.1.1.52]	397.3	full	all	1	7	7	262	259	0.54	0.587
K22605		3alpha-hydroxycholanate dehydrogenase (NADP+) [EC:1.1.1.392]	373.9	domain	all	0.71345	22	21	267	248	0.88	0.59
K22606		3beta-hydroxycholanate 3-dehydrogenase (NAD+) [EC:1.1.1.391]	409.1	domain	all	0.888889	7	7	274	259	0.82	0.589
K22607		3beta-hydroxycholanate 3-dehydrogenase (NADP+) [EC:1.1.1.393]	-	-	-	-	1	1	276	276	0.4	0.592
K00022		3-hydroxyacyl-CoA dehydrogenase [EC:1.1.1.35]	360.93	domain	trim	0.766397	880	839	2062	454	4.9	0.59
K00490		cytochrome P450 family 4 subfamily F [EC:1.14.14.1]	985.97	domain	all	0.487177	471	462	2038	714	1.87	0.59
K12664		cytochrome P450 family 26 subfamily B [EC:1.14.14.-]	727.07	domain	all	0.93234	349	296	1210	532	1.21	0.589
K12665		cytochrome P450 family 26 subfamily C [EC:1.14.14.-]	679.8	domain	all	0.951672	341	328	2096	656	1.47	0.591

## Sheet: Table S3a
Table S3a. Different rumen microbial taxonomy from the in vitro study
Phylum						Class						Family						Genus						Species
Taxon	C mean	CB mean	FC	P value		Taxon	C mean	CB mean	FC	P value		Taxon	C mean	CB mean	FC	P value		Pseudoxanthobacter	C mean	CB mean	FC	P value		Butyrivibrio_sp._NC2002	C mean	CB mean	FC	P value
Candidatus Marinimicrobia	3.50203e-05	5.47568e-05	1.56357	0.00902344		Candidatus_Muproteobacteria	2.19e-07	2.18e-06	9.95434	0.00902344		Thermoplasmataceae	1.66e-07	8.87e-07	5.34337	0.00902344		Ferroplasma	0	1.6e-06	#DIV/0!	0.00902344		Lachnospiraceae_bacterium_oral_taxon_096	0	1.17531e-06	#DIV/0!	0.00902344
Candidatus Nomurabacteria	1.4687e-05	2.26962e-05	1.54532	0.0162936		Archaeoglobi	1.69e-05	2.34e-05	1.38462	0.0282801		Hydrogenophilaceae	6.85e-07	3.46e-06	5.05109	0.00902344		Planifilum	3.44e-07	2.73e-06	7.93605	0.00902344		Lachnospiraceae_bacterium_AC2028	0	1.39873e-06	#DIV/0!	0.00902344
Chloroflexi	0.000468707	0.000706478	1.50729	0.0162936		Deferribacteres	2.66e-05	3.56e-05	1.33835	0.0472018		Ferroplasmaceae	0	1.06e-06	#DIV/0!	0.00902344		Mesoaciditoga	4.2e-07	3.31e-06	7.88095	0.00902344		Chryseobacterium_sp._39-10	0	1.22364e-06	#DIV/0!	0.00902344
Candidatus Peregrinibacteria	3.32162e-05	4.22186e-05	1.27102	0.0282801		Deinococci	3.46e-05	5.85e-05	1.69075	0.0472018		Halomonadaceae	4.32e-05	6.26e-05	1.44907	0.00902344		Hartmannibacter	3.06e-07	2.1e-06	6.86275	0.00902344		Christensenella_sp._Marseille-P3954	0	1.59934e-06	#DIV/0!	0.00902344
Candidatus Zambryskibacteria	1.45911e-06	2.17926e-06	1.49355	0.0472018		Anaerolineae	0.000156869	0.000264015	1.68303	0.0472018		Wenzhouxiangellaceae	1.09e-06	4.01e-06	3.6789	0.00902344		Methanosalsum	1.66e-07	8.87e-07	5.34337	0.00902344		Butyrivibrio_sp._AC2005	0	5.76058e-07	#DIV/0!	0.00902344
Deinococcus-Thermus	3.45646e-05	5.85267e-05	1.69326	0.0472018								Parvularculaceae	1.04e-06	3.72e-06	3.57692	0.00902344		Candidatus_Promineofilum	6.05e-07	2.67e-06	4.41322	0.00902344		Butyrivibrio_hungatei	0	1.0145e-06	#DIV/0!	0.00902344
Deferribacteres	2.65773e-05	3.56074e-05	1.33977	0.0472018								Myxotrichaceae	1.07e-05	4.08e-06	0.381308	0.00902344		Litoreibacter	7.26e-07	2.9e-06	3.99449	0.00902344		Eubacterium_sp._14-2	4.39213e-08	1.4747e-06	33.5761	0.00902344
Thermodesulfobacteria	3.05457e-05	3.84252e-05	1.25796	0.0472018								Thiofilaceae	2.02e-06	4e-06	1.9802	0.0162936		Haladaptatus	5.64e-07	2.21e-06	3.91844	0.00902344		Desulfobacter_postgatei	7.77674e-08	1.48366e-06	19.0781	0.00902344
												Bradyrhizobiaceae	3.42e-05	5.12e-05	1.49708	0.0162936		Haematospirillum	2.27e-06	8.71e-06	3.837	0.00902344		Ileibacterium_massiliense	4.36816e-08	8.02961e-07	18.3821	0.00902344
												Symbiobacteriaceae	4.74e-07	1.64e-06	3.45992	0.0162936		Bombella	1.09e-06	4.01e-06	3.6789	0.00902344		Eubacterium_uniforme	2.18408e-07	2.23199e-06	10.2194	0.00902344
												Pectobacteriaceae	2.42e-05	3.42e-05	1.41322	0.0162936		Agaribacterium	1.99e-06	5.15e-06	2.58794	0.00902344		Flavobacterium_gillisiae	1.29715e-07	1.28745e-06	9.92517	0.00902344
												Kofleriaceae	1.92e-06	4.79e-06	2.49479	0.0162936		Shinella	2.87e-06	7.03e-06	2.44948	0.00902344		Phaeodactylibacter_xiamenensis	1.72732e-07	1.47177e-06	8.52055	0.00902344
												Podoviridae	0.00016707	0.000449172	2.68853	0.0162936		Oscillochloris	2e-06	4.47e-06	2.235	0.00902344		Pedobacter_heparinus	3.06251e-07	2.09972e-06	6.85622	0.00902344
												Anaerolineaceae	0.000118293	0.00021191	1.7914	0.0282801		Mailhella	7.38e-06	1.37e-05	1.85637	0.00902344		Lysinibacillus_sp._Marseille-P5727	9.87674e-07	5.4776e-06	5.54596	0.00902344
												Fastidiosibacteraceae	3.89e-05	2.33e-05	0.598972	0.0282801		Rhodobacter	6.14e-06	1.1e-05	1.79153	0.00902344		Parabacteroides_sp._CH2-D42-20	5.1473e-07	2.80974e-06	5.45868	0.00902344
												Gottschalkiaceae	1.76e-05	3.19e-05	1.8125	0.0282801		Jeotgalibaca	5.62e-06	9.76e-06	1.73665	0.00902344		Aequorivita_vladivostokensis	2.98926e-07	1.55092e-06	5.1883	0.00902344
												Holophagaceae	2.14e-06	5.73e-06	2.67757	0.0282801		Rhodoplanes	5.82e-06	1e-05	1.71821	0.00902344		Muribaculaceae_bacterium_Isolate-100_(HZI)	3.40995e-07	1.70163e-06	4.9902	0.00902344
												Mesoaciditogaceae	4.35e-07	3.15e-06	7.24138	0.0282801		Geovibrio	3.62e-06	6.16e-06	1.70166	0.00902344		Anabaena_sp._CRKS33	6.03619e-07	2.97852e-06	4.93444	0.00902344
												Clostridiales_Family_XII._Incertae_Sedis	1.76e-05	3.04e-05	1.72727	0.0282801		Aminomonas	1.25e-05	1.71e-05	1.368	0.00902344		Roseivirga_sp._XM-24bin3	2.57675e-07	1.24073e-06	4.8151	0.00902344
												Inoviridae	0	9.38e-07	#DIV/0!	0.0367139		Phaeodactylibacter	2.34e-05	3.17e-05	1.3547	0.00902344		Aeromonas_molluscorum	3.00834e-07	1.41299e-06	4.6969	0.00902344
												Thermoactinomycetaceae	4.39e-05	5.99e-05	1.36446	0.0472018		Lachnoanaerobaculum	2.25e-05	2.85e-05	1.26667	0.00902344		Maribacter_sp._1_2014MBL_MicDiv	2.60814e-07	1.20231e-06	4.60984	0.00902344
												Micromonosporaceae	4.22e-05	5.72e-05	1.35545	0.0472018		Flammeovirga	4.32e-05	5.17e-05	1.19676	0.00902344		Pseudomonas_pohangensis	5.46056e-07	2.42363e-06	4.43843	0.00902344
												Methanomicrobiaceae	2.74e-05	3.92e-05	1.43066	0.0472018		Candidatus_Aquiluna	6.63e-05	4.79e-05	0.722474	0.00902344		Lachnospiraceae_bacterium_VE202-23	2.91521e-07	1.25041e-06	4.28927	0.00902344
												Moraxellaceae	0.000397831	0.00050549	1.27061	0.0472018		Oidiodendron	1.31e-05	5.37e-06	0.409924	0.00902344		Ignavibacteria_bacterium_GWC2_36_12	8.00405e-07	3.31565e-06	4.14247	0.00902344
												Prochlorotrichaceae	9.44e-07	2.89e-06	3.06144	0.0472018		Hassallia	7.09e-06	2.78e-06	0.392102	0.00902344		Candidatus_Aquiluna_sp._XM-24bin5	2.26696e-06	8.7065e-06	3.84061	0.00902344
												Atopobiaceae	0.000222776	0.000302654	1.35856	0.0472018		Candidatus_Carbobacillus	4.23e-06	8.9e-07	0.210402	0.00902344		Tenacibaculum_jejuense	8.17372e-07	3.1042e-06	3.79778	0.00902344
												Corynebacteriaceae	2.52e-05	3.2e-05	1.26984	0.0472018		Gilvimarinus	6.85e-07	2.84e-06	4.14599	0.0162936		Chryseobacterium_sp._ISE14	6.27815e-07	2.35483e-06	3.75083	0.00902344
												Planctomycetaceae	0.000387515	0.000586612	1.51378	0.0472018		Atlantibacter	4.74e-07	1.64e-06	3.45992	0.0162936		Flavobacterium_lindanitolerans	6.68082e-07	2.4899e-06	3.72693	0.00902344
												Deferribacteraceae	2.66e-05	3.56e-05	1.33835	0.0472018		Falsibacillus	1.65e-06	4.76e-06	2.88485	0.0162936		Myroides_sp._A21	8.20315e-07	3.00996e-06	3.66927	0.00902344
												Thermaceae	1.43e-05	2.87e-05	2.00699	0.0472018		Dickeya	1.92e-06	4.79e-06	2.49479	0.0162936		Gammaproteobacteria_bacterium_42_54_T18	1.263e-06	4.4637e-06	3.53421	0.00902344
												Fusobacteriaceae	0.000877327	0.00143348	1.63392	0.0472018		Lunatimonas	1.43e-06	3.54e-06	2.47552	0.0162936		Clostridium sp. CAG:149	5.99717e-07	2.0617e-06	3.43778	0.00902344
												Leptolyngbyaceae	1.95e-05	3.11e-05	1.59487	0.0472018		Paracoccus	9.34e-07	2.27e-06	2.43041	0.0162936		Desulfobacter postgatei	7.76252e-07	2.28248e-06	2.94038	0.00902344
												Desulfomicrobiaceae	2.15e-05	3.51e-05	1.63256	0.0472018		Brevefilum	1.24e-06	2.82e-06	2.27419	0.0162936		Desulfobulbus japonicus	3.28683e-06	9.53969e-06	2.9024	0.00902344
												Geminicoccaceae	8.97e-07	1.83e-06	2.04013	0.0472018		Desulfatirhabdium	5.18e-06	1.05e-05	2.02703	0.0162936		Desulfomicrobium orale	1.28898e-06	3.68089e-06	2.85567	0.00902344
												Sneathiellaceae	5.43e-07	2.75e-06	5.06446	0.0472018		Magnetospirillum	8.75e-06	1.76e-05	2.01143	0.0162936		Desulfovibrio mexicanus	1.76115e-06	4.86119e-06	2.76024	0.00902344
																		Candidatus_Electrothrix	2.46e-05	4.94e-05	2.00813	0.0162936		Desulfuromonas sp. DDH964	1.70225e-06	4.66248e-06	2.73901	0.00902344
																		Thiodictyon	2.02e-06	4e-06	1.9802	0.0162936		Devosia riboflavina	4.64907e-06	1.2583e-05	2.70657	0.00902344
																		Pricia	2.96e-06	5.71e-06	1.92905	0.0162936		Domibacillus aminovorans	2.5284e-06	6.81285e-06	2.69453	0.00902344
																		Brochothrix	1.74e-06	3.16e-06	1.81609	0.0162936		Dorea sp. CAG:317	1.7926e-06	4.78581e-06	2.66976	0.00902344
																		Senegalimassilia	5.91e-06	1.05e-05	1.77665	0.0162936		Dorea sp. OM07-5	2.66583e-06	7.05156e-06	2.64516	0.00902344
																		Pyramidobacter	9.38e-06	1.59e-05	1.6951	0.0162936		Elusimicrobia bacterium GWF2 62 30	2.15868e-06	5.52745e-06	2.56057	0.00902344
																		Anaerovirgula	1.57e-06	2.49e-06	1.58599	0.0162936		Firmicutes bacterium CAG 194 44 15	1.9256e-06	4.62809e-06	2.40345	0.00902344
																		Limnohabitans	3.31e-05	4.73e-05	1.429	0.0162936		Flavobacterium gillisiae	1.26794e-06	2.89589e-06	2.28394	0.00902344
																		Olsenella	3.46e-05	4.84e-05	1.39884	0.0162936		Flavobacterium sp. YO12	1.08903e-06	2.44637e-06	2.24637	0.00902344
																		Aquiflexum	5.01e-05	6.9e-05	1.37725	0.0162936		Flavobacterium suncheonense	2.00008e-06	4.47349e-06	2.23665	0.00902344
																		Synergistes	1.23e-05	1.64e-05	1.33333	0.0162936		Fusobacterium sp. CM21	1.15396e-05	2.55218e-05	2.21167	0.00902344
																		Tolumonas	2.11e-05	9.44e-06	0.447393	0.0162936		Gemmatimonadetes bacterium 13 2 20CM 2 66 5	3.76882e-06	8.21644e-06	2.18011	0.00902344
																		Neiella	3.52e-06	9.78e-07	0.277841	0.0162936		Geothermobacter sp. EPR-M	2.3852e-06	5.1643e-06	2.16514	0.00902344
																		Phormidesmis	4.35e-07	3.15e-06	7.24138	0.0282801		Hungateiclostridiaceae bacterium KB18	5.12974e-06	1.04367e-05	2.03456	0.00902344
																		Thermoplasma	8.78e-08	5.35e-07	6.09339	0.0282801		Ileibacterium massiliense	4.59255e-06	9.19325e-06	2.00178	0.00902344
																		Paraferrimonas	2.63e-07	1.2e-06	4.56274	0.0282801		Isosphaera pallida	2.37571e-06	4.73431e-06	1.9928	0.00902344
																		Chloracidobacterium	4.75e-07	2.12e-06	4.46316	0.0282801		Lachnoanaerobaculum sp. OBRC5-5	6.82263e-06	1.3357e-05	1.95775	0.00902344
																		Andreesenia	5.62e-07	2.16e-06	3.84342	0.0282801		Leptotrichia goodfellowii	2.04578e-05	3.77021e-05	1.84292	0.00902344
																		Wenzhouxiangella	8.69e-07	3.22e-06	3.70541	0.0282801		Litoreibacter arenae	8.38376e-06	1.53107e-05	1.82624	0.00902344
																		Symbiobacterium	8.18e-07	2.85e-06	3.48411	0.0282801		Longilinea arvoryzae	8.67876e-06	1.58464e-05	1.82588	0.00902344
																		Thermincola	1.03e-06	3.52e-06	3.41748	0.0282801		Marasmitruncus massiliensis	6.42065e-06	1.14905e-05	1.78961	0.00902344
																		Pelomonas	1.79e-06	5.93e-06	3.31285	0.0282801		Maribacter sp. 1 2014MBL MicDiv	9.37935e-06	1.67685e-05	1.78781	0.00902344
																		Geminicoccus	6.88e-07	2.18e-06	3.1686	0.0282801		Microvirga ossetica	5.81653e-06	1.00417e-05	1.7264	0.00902344
																		Oceanicola	2.87e-07	8.75e-07	3.04878	0.0282801		Nitrospirae bacterium 13 2 20CM 2 61 4	9.59792e-06	1.61296e-05	1.68053	0.00902344
																		Atopococcus	8.8e-07	2.62e-06	2.97727	0.0282801		Novispirillum itersonii	3.27725e-06	5.46448e-06	1.6674	0.00902344
																		Thermosyntropha	1.15e-06	3.3e-06	2.86957	0.0282801		Olsenella sp. An270	5.61435e-06	9.28668e-06	1.6541	0.00902344
																		Chroococcidiopsis	1.25e-06	3.53e-06	2.824	0.0282801		Omnitrophica bacterium GWA2 50 21	2.04295e-05	3.34846e-05	1.63903	0.00902344
																		Thermobacillus	1.49e-06	3.94e-06	2.6443	0.0282801		Pedobacter heparinus	1.65781e-05	2.53376e-05	1.52838	0.00902344
																		Duganella	1.25e-06	2.91e-06	2.328	0.0282801		Photobacterium toruni	3.5383e-06	5.35854e-06	1.51444	0.00902344
																		Cetia	3.41e-06	7.77e-06	2.27859	0.0282801		Phycisphaeraceae bacterium	1.84722e-05	2.79563e-05	1.51343	0.00902344
																		Gorillibacterium	1.53e-06	3.34e-06	2.18301	0.0282801		Ruminiclostridium papyrosolvens	2.33828e-05	3.174e-05	1.35741	0.00902344
																		Actinobacillus	6.66e-06	1.41e-05	2.11712	0.0282801		Sphingobacterium detergens	2.25212e-05	2.85154e-05	1.26616	0.00902344
																		Thiofilum	3.83e-06	7.69e-06	2.00783	0.0282801		Spirochaetaceae bacterium	2.16096e-05	1.4951e-05	0.691868	0.00902344
																		Caballeronia	1.64e-06	3.15e-06	1.92073	0.0282801		Streptomyces phage LibertyBell	8.77835e-06	4.77401e-06	0.54384	0.00902344
																		Candidatus_Accumulibacter	7.4e-06	1.39e-05	1.87838	0.0282801		Synechococcus sp. SynAce01	1.10681e-05	5.56401e-06	0.502708	0.00902344
																		Paraeggerthella	4.54e-06	8.45e-06	1.86123	0.0282801		Synergistes sp. 3 1 syn1	2.4911e-06	1.23182e-06	0.494491	0.00902344
																		Belliella	2.7e-06	5.02e-06	1.85926	0.0282801		Thermus scotoductus	6.87563e-06	2.82792e-06	0.411296	0.00902344
																		Sediminispirochaeta	9.53e-06	1.7e-05	1.78384	0.0282801		Thiofilum flexile	7.09087e-06	2.78371e-06	0.392576	0.00902344
																		Fenollaria	5.06e-06	8.68e-06	1.71542	0.0282801		Treponema sp. OMZ 838	9.23084e-06	3.24778e-06	0.35184	0.00902344
																		Rhodococcus	1.05e-05	1.78e-05	1.69524	0.0282801		uncultured bacterium Contig157	5.34961e-06	1.67341e-06	0.312809	0.00902344
																		Fusibacter	0.000786946	0.00132927	1.68915	0.0282801		uncultured Caudovirales phage	4.2345e-06	8.90222e-07	0.210231	0.00902344
																		Gordonibacter	1.85e-05	3.09e-05	1.67027	0.0282801		Vibrio alfacsensis	1.53112e-06	1.01901e-07	0.0665534	0.00902344
																		Skermanella	6.5e-06	1.06e-05	1.63077	0.0282801		Vibrio vulnificus	9.34723e-07	0	0	0.00902344
																		Tepidibacillus	1.41e-05	2.27e-05	1.60993	0.0282801		Chishuiella_changwenlii	1.72067e-07	1.7231e-06	10.0141	0.0162936
																		Olegusella	8.63e-06	1.36e-05	1.5759	0.0282801		Clostridium_sp._KNHs205	3.93135e-07	3.03044e-06	7.7084	0.0162936
																		Thioclava	2.31e-06	3.61e-06	1.56277	0.0282801		bacterium_1XD8-76	3.0697e-07	2.3474e-06	7.64701	0.0162936
																		Acetatifactor	2.94e-06	4.58e-06	1.55782	0.0282801		Butyrivibrio_sp._WCD3002	1.72067e-07	1.2486e-06	7.25647	0.0162936
																		Domibacillus	5.34e-05	8.11e-05	1.51873	0.0282801		Thermodesulfobacterium_geofontis	8.60336e-08	5.9793e-07	6.94996	0.0162936
																		Lactonifactor	6.51e-06	9.78e-06	1.5023	0.0282801		Leptotrichia_goodfellowii	3.39857e-07	2.16965e-06	6.38399	0.0162936
																		Hespellia	4.91e-06	7.26e-06	1.47862	0.0282801		Cytophagaceae_bacterium_Ys	1.31764e-07	8.39055e-07	6.36787	0.0162936
																		Fervidicella	4.63e-05	6.84e-05	1.47732	0.0282801		Psychroserpens_sp._Hel_I_66	6.99625e-07	4.44578e-06	6.35452	0.0162936
																		Sinomicrobium	4.5e-05	6.54e-05	1.45333	0.0282801		Sphingobacterium_detergens	4.66604e-07	2.69255e-06	5.77051	0.0162936
																		Parasporobacterium	1.51e-05	2.19e-05	1.45033	0.0282801		Formosa_agariphila	4.23462e-07	2.06785e-06	4.88321	0.0162936
																		Ruthenibacterium	1.5e-05	2.13e-05	1.42	0.0282801		Riemerella_columbipharyngis	5.85703e-07	2.58637e-06	4.41585	0.0162936
																		Marasmitruncus	5.72e-06	8.07e-06	1.41084	0.0282801		Muricauda_sp._K001	4.61306e-07	2.00937e-06	4.35584	0.0162936
																		Dorea	2.93e-05	3.61e-05	1.23208	0.0282801		Fastidiosibacteraceae_bacterium_SYSU_SYW-5	1.58621e-07	6.68843e-07	4.2166	0.0162936
																		Formivibrio	1.56e-06	4.07e-07	0.260897	0.0282801		Gramella_sp._MAR_2010_147	6.48815e-07	2.73315e-06	4.21253	0.0162936
																		Ideonella	0	6.17e-07	#DIV/0!	0.0367139		Oidiodendron_maius	3.04736e-07	1.26918e-06	4.16485	0.0162936
																		Clavibacter	0	1.78e-06	#DIV/0!	0.0367139		Fluoribacter_gormanii	2.42898e-07	1.00763e-06	4.14839	0.0162936
																		Halobellus	0	8.9e-07	#DIV/0!	0.0367139		Sporomusa_ovata	6.84551e-07	2.59926e-06	3.79703	0.0162936
																		Sodalis	0	1.33e-06	#DIV/0!	0.0367139		Chryseobacterium_molle	2.17798e-07	7.93864e-07	3.64496	0.0162936
																		Parvularcula	0	6.26e-07	#DIV/0!	0.0367139		Clostridium sp. ASF502	4.73522e-07	1.64474e-06	3.47342	0.0162936
																		Methylobrevis	0	6.36e-07	#DIV/0!	0.0367139		Cohnella sp. K2E09-144	5.519e-07	1.76984e-06	3.20681	0.0162936
																		Salimicrobium	8.6e-08	1.27e-06	14.7674	0.0472018		Deltaproteobacteria bacterium GWA2 43 19	1.10099e-06	3.35942e-06	3.05127	0.0162936
																		Kushneria	8.74e-08	5.88e-07	6.72769	0.0472018		Desulfatitalea sp. BRH c12	8.02906e-05	0.000238219	2.96696	0.0162936
																		Palaeococcus	2.97e-07	1.83e-06	6.16162	0.0472018		Desulfofundulus kuznetsovii	1.65015e-06	4.76155e-06	2.88553	0.0162936
																		Glycocaulis	2.18e-07	1.09e-06	5	0.0472018		Devosia sp. Root105	2.48091e-06	6.71417e-06	2.70633	0.0162936
																		Agrican357virus	3.4e-07	1.62e-06	4.76471	0.0472018		Dyadobacter alkalitolerans	1.34284e-06	3.54086e-06	2.63685	0.0162936
																		Elstera	3.81e-07	1.72e-06	4.51444	0.0472018		Eubacterium sp. An11	1.05209e-06	2.61293e-06	2.48356	0.0162936
																		Tepidiphilus	4.33e-07	1.81e-06	4.18014	0.0472018		Eubacterium sp. CAG:786	1.4341e-06	3.53853e-06	2.46742	0.0162936
																		Holophaga	5.48e-07	2.07e-06	3.77737	0.0472018		Faecalicatena contorta	8.43199e-07	2.0585e-06	2.4413	0.0162936
																		Parendozoicomonas	3.32e-07	1.22e-06	3.6747	0.0472018		Falsibacillus pallidus	3.65085e-06	8.84767e-06	2.42346	0.0162936
																		Halorhodospira	8.25e-07	2.9e-06	3.51515	0.0472018		Flavobacterium daejeonense	1.45473e-06	3.32446e-06	2.28527	0.0162936
																		Longilinea	2.19e-07	7.54e-07	3.44292	0.0472018		Flavobacterium lindanitolerans	1.46319e-06	3.33985e-06	2.28258	0.0162936
																		Isosphaera	1.64e-06	5.46e-06	3.32927	0.0472018		Flavobacterium phragmitis	1.24008e-06	2.81697e-06	2.2716	0.0162936
																		Vitreoscilla	1.68e-06	5.53e-06	3.29167	0.0472018		Flavobacterium sp. 11	2.79697e-06	6.33646e-06	2.26547	0.0162936
																		Novispirillum	4.18e-07	1.24e-06	2.96651	0.0472018		Flavobacterium sp. LM4	4.92932e-06	1.1133e-05	2.25852	0.0162936
																		Candidatus_Sulfotelmatomonas	1.08e-06	3.05e-06	2.82407	0.0472018		Flavonifractor sp. An4	7.69316e-07	1.72035e-06	2.23621	0.0162936
																		Haliangium	6.29e-07	1.57e-06	2.49603	0.0472018		Fusibacter sp. 3D3	3.58137e-06	7.94541e-06	2.21854	0.0162936
																		Libanicoccus	1.54e-06	3.82e-06	2.48052	0.0472018		Gammaproteobacteria bacterium SG8 30	1.8493e-06	4.06741e-06	2.19943	0.0162936
																		Terrisporobacter	2.54e-06	6.27e-06	2.4685	0.0472018		Gammaproteobacteria bacterium TMED78	1.22877e-06	2.69944e-06	2.19686	0.0162936
																		Pelobium	4.03e-06	9.57e-06	2.37469	0.0472018		Gemmatimonas aurantiaca	1.03417e-06	2.25104e-06	2.17665	0.0162936
																		Dethiobacter	2.16e-06	5.07e-06	2.34722	0.0472018		Halobacillus dabanensis	1.14921e-05	2.41939e-05	2.10526	0.0162936
																		Paraglaciecola	1.78e-06	4.16e-06	2.33708	0.0472018		Halobacteriovorax sp. DA5	1.96689e-06	4.10016e-06	2.08458	0.0162936
																		Desmospora	1.36e-06	3.03e-06	2.22794	0.0472018		Halobellus limi	2.04618e-06	4.25453e-06	2.07926	0.0162936
																		Candidatus_Sulfopaludibacter	1.16e-05	2.49e-05	2.14655	0.0472018		Herbinix hemicellulosilytica	7.57763e-06	1.56342e-05	2.0632	0.0162936
																		Thiocystis	2.03e-06	3.99e-06	1.96552	0.0472018		Ignavibacteria bacterium GWC2 36 12	8.75452e-06	1.7572e-05	2.00719	0.0162936
																		Anaerosphaera	7.9e-06	1.48e-05	1.87342	0.0472018		Intestinibacillus massiliensis	2.61037e-06	5.22048e-06	1.9999	0.0162936
																		Desulfonatronovibrio	4.36e-05	8.08e-05	1.85321	0.0472018		Jiangella sp. KE2-3	2.01872e-06	3.99908e-06	1.981	0.0162936
																		Thermotalea	5.57e-06	1.02e-05	1.83124	0.0472018		Lachnospiraceae bacterium CAG:215	2.96418e-06	5.71062e-06	1.92654	0.0162936
																		Pseudacidovorax	3.79e-06	6.9e-06	1.82058	0.0472018		Lacinutrix mariniflava	1.47375e-06	2.79248e-06	1.89481	0.0162936
																		Ruegeria	2.89e-06	5.21e-06	1.80277	0.0472018		Lactobacillus delbrueckii	1.97866e-06	3.74291e-06	1.89164	0.0162936
																		Desulfofundulus	2.09e-06	3.76e-06	1.79904	0.0472018		Legionella tunisiensis	5.20872e-06	9.66111e-06	1.8548	0.0162936
																		Bosea	7.52e-06	1.35e-05	1.79521	0.0472018		Leucothrix sp. C3212	1.63276e-05	2.99844e-05	1.83642	0.0162936
																		Ethanoligenens	2.72e-06	4.87e-06	1.79044	0.0472018		Maribacter antarcticus	2.02999e-06	3.63217e-06	1.78925	0.0162936
																		Halobacillus	1.37e-05	2.44e-05	1.78102	0.0472018		Methylobrevis pamukkalensis	3.017e-06	5.28195e-06	1.75073	0.0162936
																		Maledivibacter	2.62e-06	4.55e-06	1.73664	0.0472018		miscellaneous Crenarchaeota group archaeon SMTZ-80	3.91845e-05	6.7403e-05	1.72015	0.0162936
																		Mycobacterium	3.02e-06	5.13e-06	1.69868	0.0472018		Neochlamydia sp. TUME1	2.68973e-06	4.53758e-06	1.687	0.0162936
																		Caproiciproducens	1.11e-05	1.87e-05	1.68468	0.0472018		Nitrospirae bacterium RIFCSPLOWO2 02 FULL 62 14	4.85448e-06	8.09566e-06	1.66767	0.0162936
																		Desulfomicrobium	3.54e-05	5.91e-05	1.66949	0.0472018		Olsenella sp. Marseille-P2300	4.76908e-06	7.81986e-06	1.6397	0.0162936
																		Anaerofilum	1.83e-05	3.04e-05	1.6612	0.0472018		Oribacterium sp. KHPX15	1.16883e-05	1.91073e-05	1.63474	0.0162936
																		Aliicoccus	2.44e-05	4.04e-05	1.65574	0.0472018		Paenibacillus macerans	3.92543e-06	6.36061e-06	1.62036	0.0162936
																		Arenimonas	1.82e-06	2.98e-06	1.63736	0.0472018		Parendozoicomonas haliclonae	2.49334e-05	3.84897e-05	1.5437	0.0162936
																		Denitrovibrio	5.99e-06	9.74e-06	1.62604	0.0472018		Phormidesmis priestleyi	2.47838e-05	3.75568e-05	1.51538	0.0162936
																		Bradyrhizobium	4.84e-06	7.81e-06	1.61364	0.0472018		Phycisphaerae bacterium SM23 33	3.57352e-06	5.40146e-06	1.51152	0.0162936
																		Lachnotalea	7.83e-05	0.000120038	1.53305	0.0472018		Phycisphaerales bacterium	6.2613e-06	9.45949e-06	1.51079	0.0162936
																		Caviibacterium	2e-05	3e-05	1.5	0.0472018		Planctomycetales bacterium 12-60-4	1.33189e-05	2.00442e-05	1.50495	0.0162936
																		Methanoculleus	9.6e-06	1.41e-05	1.46875	0.0472018		Proteiniborus ethanoligenes	9.43371e-06	1.36859e-05	1.45074	0.0162936
																		Herbinix	1.02e-05	1.49e-05	1.46078	0.0472018		Rhodothermus profundi	5.01111e-05	6.89633e-05	1.37621	0.0162936
																		Faecalicatena	1.32e-05	1.89e-05	1.43182	0.0472018		Shewanella baltica	1.00541e-05	1.30221e-05	1.2952	0.0162936
																		Sphingopyxis	3.75e-05	5.32e-05	1.41867	0.0472018		Sphingobacterium sp. M05W1-28	1.07574e-05	1.30452e-05	1.21267	0.0162936
																		Halomonas	4.53e-05	6.34e-05	1.39956	0.0472018		Spirochaetes bacterium GWB1 66 5	4.91124e-05	3.20626e-05	0.65284	0.0162936
																		Rhodopseudomonas	0.00017312	0.00024136	1.39418	0.0472018		Streptomyces sp. WAC06614	7.67322e-06	4.08711e-06	0.532647	0.0162936
																		Desulfotomaculum	7.84e-06	1.09e-05	1.39031	0.0472018		Tenacibaculum jejuense	2.24187e-06	1.06651e-06	0.475722	0.0162936
																		Chishuiella	5.29e-05	7.33e-05	1.38563	0.0472018		Tepidiphilus thermophilus	3.52897e-06	1.66735e-06	0.472475	0.0162936
																		Aminiphilus	7.1e-06	9.81e-06	1.38169	0.0472018		Terasakiella pusilla	2.14601e-05	1.01211e-05	0.471624	0.0162936
																		Paraliobacillus	1.31e-05	1.77e-05	1.35115	0.0472018		Terrisporobacter glycolicus	1.0917e-05	5.05234e-06	0.462795	0.0162936
																		Catenibacterium	0.00015134	0.000198831	1.3138	0.0472018		Thermincola ferriacetica	3.907e-06	1.77333e-06	0.453884	0.0162936
																		Corynebacterium	6.06e-05	7.92e-05	1.30693	0.0472018		Thermoanaerobacteraceae bacterium SP2	2.37201e-06	1.07377e-06	0.452686	0.0162936
																		Anaerosporobacter	2.52e-05	3.2e-05	1.26984	0.0472018		Thermoanaerobacterium thermosaccharolyticum	9.08441e-06	4.09278e-06	0.450527	0.0162936
																		Peptoclostridium	0.000131337	0.000166084	1.26456	0.0472018		Thermodesulfobacterium geofontis	7.59229e-06	3.41634e-06	0.449975	0.0162936
																		Myroides	0.000373728	0.000447372	1.19705	0.0472018		Thermoplasma volcanium	4.55676e-06	2.02515e-06	0.444427	0.0162936
																		Oceanisphaera	4.54e-06	2.66e-06	0.585903	0.0472018		Thermotoga maritima	3.05851e-05	1.31003e-05	0.428323	0.0162936
																		Sulfurihydrogenibium	2.59e-05	1.34e-05	0.517375	0.0472018		Thiomicrorhabdus sp. HaS4	1.12362e-05	4.33529e-06	0.385833	0.0162936
																		Fluoribacter	8.71e-06	3.76e-06	0.431688	0.0472018		Thiomicrospira sp. XS5	6.09758e-06	2.33684e-06	0.38324	0.0162936
																		Pararheinheimera	1.6e-06	2.11e-07	0.131875	0.0472018		Tolumonas lignilytica	2.43074e-06	9.23364e-07	0.37987	0.0162936
																			9.31e-07	4.09e-08	0.0439313	0.0472018		Tuberibacillus calidus	6.82127e-06	2.27678e-06	0.333777	0.0162936
																								uncultured bacterium Contig1795	1.27512e-06	3.96859e-07	0.311232	0.0162936
																								uncultured bacterium Contig248	3.51634e-06	9.7823e-07	0.278196	0.0162936
																								uncultured bacterium Contigcl 1149	1.74316e-06	4.29902e-07	0.246622	0.0162936
																								uncultured Oscillibacter sp.	3.693e-06	7.41321e-07	0.200737	0.0162936
																								uncultured Sporomusa sp.	1.41215e-06	2.54585e-07	0.180282	0.0162936
																								Oribacterium_sp._FC2011	1.71783e-07	1.88722e-06	10.9861	0.0282801
																								Aminomonas_paucivorans	2.57675e-07	2.31298e-06	8.97634	0.0282801
																								uncultured_bacterium_Ad_125_D08	1.67882e-07	1.34488e-06	8.01088	0.0282801
																								bacterium_D16-50	4.79516e-07	3.63491e-06	7.58036	0.0282801
																								Ruminococcus_sp._OM06-36AC	1.2905e-07	9.41929e-07	7.29892	0.0282801
																								Lactobacillus_delbrueckii	8.78426e-08	6.2569e-07	7.12286	0.0282801
																								Faecalicatena_contorta	3.623e-07	2.56585e-06	7.0821	0.0282801
																								Bacteroidales_bacterium_Barb4	2.6209e-07	1.68152e-06	6.4158	0.0282801
																								Arcobacter_cryaerophilus	2.49835e-07	1.59967e-06	6.4029	0.0282801
																								Paenibacillus_terrae	3.04736e-07	1.92954e-06	6.33185	0.0282801
																								Bacteroides_caccae_CAG:21	8.78426e-08	5.35388e-07	6.09486	0.0282801
																								Campylobacter_coli	1.67882e-07	1.02232e-06	6.08953	0.0282801
																								Halobacteriovorax_sp._DA5	4.33492e-07	2.57239e-06	5.93411	0.0282801
																								Spirosoma_fluviale	6.8199e-07	3.85524e-06	5.65293	0.0282801
																								Chryseobacterium_sp._3008163	4.34691e-07	2.39332e-06	5.5058	0.0282801
																								Bacteroides_sp._OF03-11BH	2.63528e-07	1.43298e-06	5.43766	0.0282801
																								Flavobacterium_aquatile	6.08567e-07	3.23874e-06	5.32191	0.0282801
																								Synechococcus_sp._SynAce01	4.38254e-07	2.30222e-06	5.25317	0.0282801
																								Flavobacteriaceae_bacterium_DSL-48	1.74727e-07	9.15976e-07	5.24234	0.0282801
																								Aneurinibacillus_soli	3.36258e-07	1.75053e-06	5.20593	0.0282801
																								Chryseobacterium_sp._H3056	6.80944e-07	3.47506e-06	5.1033	0.0282801
																								Clostridiales_bacterium_MCWD3	2.39476e-07	1.18217e-06	4.93649	0.0282801
																								Enterococcus_devriesei	3.45943e-07	1.59906e-06	4.62232	0.0282801
																								Gramella_forsetii	3.90769e-07	1.80487e-06	4.61877	0.0282801
																								Pedobacter_suwonensis	3.03831e-07	1.39505e-06	4.59153	0.0282801
																								Veillonella_ratti	2.58101e-07	1.17661e-06	4.55874	0.0282801
																								Bacillus_sp._SKP7-4	3.93003e-07	1.64105e-06	4.17567	0.0282801
																								Candidatus_Fluviicola_riflensis	6.19407e-07	2.54421e-06	4.10749	0.0282801
																								Devosia_sp._Root105	3.47752e-07	1.42788e-06	4.10603	0.0282801
																								Maribacter_antarcticus	2.56956e-07	1.04016e-06	4.04802	0.0282801
																								Flavobacterium_sp._LM4	1.63169e-06	6.56785e-06	4.02518	0.0282801
																								Gemmatimonadetes_bacterium_13_2_20CM_2_66_5	7.94456e-07	3.13206e-06	3.94239	0.0282801
																								Tolumonas_lignilytica	4.25891e-07	1.67289e-06	3.92797	0.0282801
																								Flavobacterium_daejeonense	8.84391e-07	3.38488e-06	3.82735	0.0282801
																								Neisseria_sp._HMSC075C12	2.93472e-07	1.10481e-06	3.76462	0.0282801
																								Burkholderia_sp._TNe-862	8.69381e-07	3.22339e-06	3.70768	0.0282801
																								Sphingobacterium_sp._CZ-UAM	5.5161e-07	2.04304e-06	3.70378	0.0282801
																								Deltaproteobacteria_bacterium_GWA2_43_19	7.26054e-07	2.65845e-06	3.6615	0.0282801
																								Caulobacter_phage_CcrSC	5.13399e-07	1.81532e-06	3.53589	0.0282801
																								Clostridium sp. AT4	8.81215e-07	3.05739e-06	3.46952	0.0282801
																								Clostridium sp. CAG:169	9.44381e-07	3.23799e-06	3.42869	0.0282801
																								Clostridium sp. CAG:277	1.02919e-06	3.5202e-06	3.42036	0.0282801
																								Clostridium sp. CAG:448	4.78504e-07	1.61299e-06	3.3709	0.0282801
																								Clostridium sp. CAG:91	6.02235e-07	2.02128e-06	3.3563	0.0282801
																								Clostridium sp. DMHC 10	1.19647e-06	4.01511e-06	3.3558	0.0282801
																								Clostridium sp. HMb25	1.79056e-06	5.93354e-06	3.31379	0.0282801
																								Clostridium sp. KNHs205	8.98764e-07	2.97428e-06	3.3093	0.0282801
																								Cohnella sp. OV330	1.21101e-06	3.8709e-06	3.19642	0.0282801
																								Comamonadaceae bacterium	6.88835e-07	2.19661e-06	3.18888	0.0282801
																								Corynebacterium pollutisoli	8.99352e-07	2.80218e-06	3.11578	0.0282801
																								Cyanobacteria bacterium J069	1.02408e-06	3.16613e-06	3.09167	0.0282801
																								Cycloclasticus zancles	3.4299e-07	1.05156e-06	3.06586	0.0282801
																								Cytophagaceae bacterium Ys	4.52519e-07	1.38492e-06	3.06048	0.0282801
																								Deltaproteobacteria bacterium HGW-Deltaproteobacteria-4	1.2317e-06	3.75387e-06	3.04772	0.0282801
																								Deltaproteobacteria bacterium SG8 13	2.87299e-07	8.75149e-07	3.04613	0.0282801
																								Desulfatirhabdium butyrativorans	1.0549e-06	3.13117e-06	2.96821	0.0282801
																								Desulfobacteraceae bacterium 4572 130	7.74497e-07	2.2533e-06	2.90937	0.0282801
																								Desulfomicrobium escambiense	5.1534e-07	1.48225e-06	2.87626	0.0282801
																								Desulfonatronum thioautotrophicum	3.22173e-06	9.09711e-06	2.82367	0.0282801
																								Desulfotomaculum reducens	1.25472e-06	3.52904e-06	2.81262	0.0282801
																								Desulfotomaculum ruminis	4.78513e-07	1.32829e-06	2.77587	0.0282801
																								Desulfotomaculum sp. OF05-3	1.85088e-06	5.12983e-06	2.77157	0.0282801
																								Desulfovibrio alaskensis	1.92454e-06	5.31508e-06	2.76173	0.0282801
																								Dickeya phage vB DsoM AD1	2.25733e-06	6.08392e-06	2.69519	0.0282801
																								Domibacillus enclensis	2.18934e-06	5.89021e-06	2.6904	0.0282801
																								Elstera cyanobacteriorum	7.07197e-07	1.85593e-06	2.62435	0.0282801
																								Epulopiscium sp. Nuni2H MBin003	7.38468e-07	1.85896e-06	2.51732	0.0282801
																								Eubacterium uniforme	2.21823e-06	5.44588e-06	2.45506	0.0282801
																								Firmicutes bacterium CAG:110	8.93985e-06	2.13963e-05	2.39336	0.0282801
																								Firmicutes bacterium CAG:272 52 7	1.07832e-06	2.58041e-06	2.393	0.0282801
																								Firmicutes bacterium HGW-Firmicutes-15	5.94306e-07	1.41047e-06	2.37331	0.0282801
																								Firmicutes bacterium HGW-Firmicutes-7	2.12167e-06	5.03476e-06	2.37301	0.0282801
																								Flavobacteriaceae bacterium 144Ye	3.29269e-07	7.61342e-07	2.31222	0.0282801
																								Flavobacterium aquidurense	9.01828e-06	2.06305e-05	2.28763	0.0282801
																								Flavobacterium sp. Fl	1.10557e-06	2.50398e-06	2.26487	0.0282801
																								Fluoribacter gormanii	1.43744e-06	3.20555e-06	2.23003	0.0282801
																								Formivibrio citricus	2.41869e-06	5.3931e-06	2.22976	0.0282801
																								Formosa agariphila	2.14467e-06	4.77029e-06	2.22425	0.0282801
																								Frankia inefficax	2.4789e-06	5.50326e-06	2.22004	0.0282801
																								Gemmatimonadetes bacterium 13 1 40CM 66 11	8.64695e-06	1.88728e-05	2.18259	0.0282801
																								Gemmiger sp. An120	1.17344e-06	2.55113e-06	2.17406	0.0282801
																								Gracilimonas amylolytica	2.91814e-06	6.25946e-06	2.14501	0.0282801
																								Gramella portivictoriae	2.07852e-06	4.42238e-06	2.12765	0.0282801
																								Gramella sp. MAR 2010 147	4.38502e-06	9.299e-06	2.12063	0.0282801
																								Haematospirillum jordaniae	2.6334e-06	5.5814e-06	2.11947	0.0282801
																								Halomonas muralis	6.61419e-06	1.37082e-05	2.07255	0.0282801
																								Halomonas sp. WN018	4.29598e-06	8.89842e-06	2.07134	0.0282801
																								Holophaga foetida	4.6886e-06	9.61977e-06	2.05174	0.0282801
																								Inoviridae sp.	8.35022e-07	1.67084e-06	2.00095	0.0282801
																								Intestinibacillus sp. Marseille-P4005	6.76144e-06	1.34772e-05	1.99324	0.0282801
																								Kaumoebavirus	7.39754e-06	1.46138e-05	1.97549	0.0282801
																								Kiloniella spongiae	3.54282e-06	6.96749e-06	1.96665	0.0282801
																								Lachnospiraceae bacterium COE1	1.63911e-06	3.15402e-06	1.92423	0.0282801
																								Lachnospiraceae bacterium OF09-33XD	8.83691e-06	1.68868e-05	1.91095	0.0282801
																								Lachnospiraceae bacterium oral taxon 096	2.69963e-06	5.15747e-06	1.91044	0.0282801
																								Lactobacillus crispatus	1.94138e-06	3.67482e-06	1.89288	0.0282801
																								Lactobacillus ingluviei	4.2443e-06	8.01665e-06	1.8888	0.0282801
																								Lactobacillus johnsonii	7.5898e-06	1.43272e-05	1.8877	0.0282801
																								Lactobacillus sharpeae	3.84983e-06	7.21407e-06	1.87387	0.0282801
																								Lactobacillus vaginalis	1.76893e-06	3.2898e-06	1.85977	0.0282801
																								Lactonifactor longoviformis	2.70144e-06	5.02324e-06	1.85947	0.0282801
																								Libanicoccus massiliensis	2.14918e-06	3.93141e-06	1.82926	0.0282801
																								Limnohabitans planktonicus	7.69528e-06	1.40548e-05	1.82642	0.0282801
																								Mailhella massiliensis	5.13439e-06	9.2991e-06	1.81114	0.0282801
																								Marinobacter persicus	2.91071e-06	5.19265e-06	1.78398	0.0282801
																								Massilia alkalitolerans	9.52814e-06	1.69872e-05	1.78284	0.0282801
																								Massilimaliae massiliensis	2.56909e-06	4.57911e-06	1.78239	0.0282801
																								Mesoplasma photuris	8.3049e-05	0.000147272	1.77332	0.0282801
																								Mesotoga sp. Brook.08.105.5.1	0.000107393	0.000189721	1.76661	0.0282801
																								Methanoculleus sp. CAG:1088	6.46679e-07	1.14181e-06	1.76565	0.0282801
																								Methanosphaera sp. rholeuAM270	3.59897e-06	6.34233e-06	1.76226	0.0282801
																								Methanothermobacter sp. MT-2	7.5502e-07	1.32568e-06	1.75582	0.0282801
																								Methylobacter luteus	2.27198e-05	3.97988e-05	1.75172	0.0282801
																								Micrococcales bacterium	5.89373e-06	1.02432e-05	1.73798	0.0282801
																								Micromonas pusilla virus 12T	1.79797e-06	3.1129e-06	1.73134	0.0282801
																								Muribaculaceae bacterium Isolate-100 (HZI)	1.51062e-05	2.58929e-05	1.71406	0.0282801
																								Mycobacterium sp. E3298	4.50246e-06	7.67373e-06	1.70434	0.0282801
																								Myroides sp. A21	2.78143e-05	4.73104e-05	1.70094	0.0282801
																								Neisseria sp. HMSC075C12	5.57479e-06	9.42213e-06	1.69013	0.0282801
																								Niabella drilacis	5.78431e-06	9.73935e-06	1.68375	0.0282801
																								Nitrospirae bacterium RBG 13 41 22	1.84982e-05	3.08566e-05	1.66809	0.0282801
																								Oceanicola sp. S124	9.4675e-06	1.57184e-05	1.66025	0.0282801
																								Oceanisphaera avium	7.59498e-06	1.26071e-05	1.65993	0.0282801
																								Olegusella massiliensis	2.05319e-06	3.4008e-06	1.65635	0.0282801
																								Olsenella sp. KCTC 15699	6.88776e-06	1.13614e-05	1.6495	0.0282801
																								Olsenella sp. kh2p3	9.83721e-06	1.61992e-05	1.64673	0.0282801
																								Oribacterium sp. FC2011	8.08829e-05	0.000132387	1.63678	0.0282801
																								Paenibacillus baekrokdamisoli	1.04571e-05	1.70554e-05	1.63099	0.0282801
																								Paenibacillus riograndensis	8.48756e-06	1.35467e-05	1.59607	0.0282801
																								Paenibacillus sp. AR247	4.09662e-06	6.50447e-06	1.58777	0.0282801
																								Paenibacillus sp. MBLB1234	5.74344e-06	9.10482e-06	1.58526	0.0282801
																								Paenibacillus sp. P1XP2	8.62907e-06	1.35953e-05	1.57552	0.0282801
																								Palaeococcus pacificus	2.31114e-06	3.61106e-06	1.56246	0.0282801
																								Parabacteroides sp. CH2-D42-20	3.15326e-05	4.9168e-05	1.55928	0.0282801
																								Paraburkholderia nodosa	1.42352e-05	2.21774e-05	1.55792	0.0282801
																								Paracoccus alcaliphilus	1.86566e-06	2.89428e-06	1.55135	0.0282801
																								Paraeggerthella hongkongensis	2.35233e-05	3.64766e-05	1.55066	0.0282801
																								Pararheinheimera mesophila	8.01239e-05	0.000123957	1.54707	0.0282801
																								Peptoclostridium acidaminophilum	3.22713e-06	4.9082e-06	1.52092	0.0282801
																								Phaeospirillum molischianum	0.000225144	0.000341226	1.51559	0.0282801
																								Phyllobacteriaceae bacterium SYSU D60010	6.10427e-06	9.21556e-06	1.50969	0.0282801
																								Pleomorphomonas oryzae	3.6087e-05	5.3445e-05	1.481	0.0282801
																								Polaribacter reichenbachii	4.90911e-06	7.26018e-06	1.47892	0.0282801
																								Pontibacter sp. BAB1700	4.63455e-05	6.83594e-05	1.47499	0.0282801
																								Pontibacter sp. S10-8	7.93283e-07	1.16951e-06	1.47427	0.0282801
																								Pricia antarctica	1.01302e-06	1.48776e-06	1.46863	0.0282801
																								Pseudoalteromonas citrea	3.67702e-06	5.31863e-06	1.44645	0.0282801
																								Pseudoalteromonas phage pYD6-A	7.08195e-06	1.02049e-05	1.44097	0.0282801
																								Pseudomonas sp. NFACC56-3	1.89516e-05	2.71198e-05	1.431	0.0282801
																								Pseudoxanthobacter soli	1.80931e-05	2.58672e-05	1.42967	0.0282801
																								Puniceicoccaceae bacterium MED-G30	5.87672e-06	8.35974e-06	1.42252	0.0282801
																								Pyramidobacter sp. CG50-2	0.000102781	0.000144875	1.40956	0.0282801
																								Ruminococcus sp. 1xD21-23	1.61004e-05	2.1768e-05	1.35201	0.0282801
																								Ruminococcus sp. CAG:254	5.04984e-05	6.77553e-05	1.34173	0.0282801
																								Ruminococcus sp. OM06-36AC	6.42613e-05	8.60835e-05	1.33959	0.0282801
																								Selenomonas sp. oral taxon 138	3.22846e-05	4.24999e-05	1.31641	0.0282801
																								Senegalimassilia sp. KGMB04484	2.08385e-05	2.73042e-05	1.31028	0.0282801
																								Serratia phage PS2	3.10753e-05	4.04565e-05	1.30189	0.0282801
																								Sphingobacteriales bacterium 41-5	1.79514e-05	2.31154e-05	1.28767	0.0282801
																								Sphingomonas sp. TF3	7.7692e-06	5.80924e-06	0.747728	0.0282801
																								Spirosoma montaniterrae	1.06767e-05	6.77373e-06	0.634443	0.0282801
																								Staphylococcus felis	2.33763e-05	1.40933e-05	0.602889	0.0282801
																								Staphylococcus simulans	3.2016e-05	1.88696e-05	0.589381	0.0282801
																								Steroidobacter sp. JW-3	1.05851e-05	6.15313e-06	0.581299	0.0282801
																								Streptococcus dysgalactiae	4.38555e-06	2.53462e-06	0.577949	0.0282801
																								Streptococcus sp. SK140	2.54124e-06	1.44689e-06	0.569364	0.0282801
																								Streptococcus urinalis	3.27112e-06	1.85436e-06	0.566889	0.0282801
																								Streptomyces rimosus	4.80114e-06	2.59229e-06	0.539931	0.0282801
																								Streptomyces sp. TLI 146	6.10109e-06	3.26031e-06	0.534381	0.0282801
																								Subdoligranulum sp. AM23-21AC	1.64986e-05	8.693e-06	0.526892	0.0282801
																								Subdoligranulum sp. OF01-18	1.40593e-05	7.39401e-06	0.525917	0.0282801
																								Subdoligranulum variabile	5.78962e-06	3.0028e-06	0.518653	0.0282801
																								Theionarchaea archaeon DG-70	4.47594e-06	2.03635e-06	0.454954	0.0282801
																								Thermosyntropha lipolytica	1.32236e-06	5.81946e-07	0.440081	0.0282801
																								Thermotalea metallivorans	1.8501e-05	7.98134e-06	0.4314	0.0282801
																								Thermus arciformis	4.69861e-06	1.98003e-06	0.421408	0.0282801
																								Thiocystis violascens	2.04596e-06	8.0794e-07	0.394896	0.0282801
																								Tissierellia bacterium KA00581	1.8583e-06	7.0742e-07	0.380682	0.0282801
																								Treponema putidum	2.52471e-06	9.37243e-07	0.371228	0.0282801
																								Treponema vincentii	1.4903e-06	5.00183e-07	0.335627	0.0282801
																								uncultured bacterium Contig224	2.83756e-06	8.29342e-07	0.292272	0.0282801
																								uncultured bacterium Contig27	1.55917e-06	4.07004e-07	0.261038	0.0282801
																								uncultured bacterium Contigcl 24	1.41755e-06	3.43998e-07	0.242671	0.0282801
																								uncultured bacterium IN-06	1.97731e-06	4.52788e-07	0.228992	0.0282801
																								Vagococcus entomophilus	1.14644e-06	2.02747e-07	0.176849	0.0282801
																								Verrucomicrobia bacterium GWC2 42 7	7.66035e-07	1.01901e-07	0.133024	0.0282801
																								Verrucomicrobiae bacterium DG1235	1.15318e-06	1.35868e-07	0.11782	0.0282801
																								Selenomonas_sp._oral_taxon_138	0	6.7719e-07	#DIV/0!	0.0367139
																								Ruminiclostridium_papyrosolvens	0	1.24251e-06	#DIV/0!	0.0367139
																								Chlorobi_bacterium_OLB5	0	9.58535e-07	#DIV/0!	0.0367139
																								Bacteroides_cellulosilyticus_CAG:158	0	8.72342e-07	#DIV/0!	0.0367139
																								Niabella_drilacis	0	1.09214e-06	#DIV/0!	0.0367139
																								Thermoanaerobacterium_thermosaccharolyticum	0	1.0582e-06	#DIV/0!	0.0367139
																								Cycloclasticus_sp.	0	6.80561e-07	#DIV/0!	0.0367139
																								Anaerovirgula_multivorans	0	1.0483e-06	#DIV/0!	0.0367139
																								Campylobacter_cuniculorum	0	8.11837e-07	#DIV/0!	0.0367139
																								Chryseobacterium_indologenes	0	8.16736e-07	#DIV/0!	0.0367139
																								Ruminococcaceae_bacterium_D5	0	1.02793e-06	#DIV/0!	0.0367139
																								Capnocytophaga_canis	0	1.15545e-06	#DIV/0!	0.0367139
																								Acinetobacter_baumannii	0	1.30515e-06	#DIV/0!	0.0367139
																								Olegusella_massiliensis	0	9.36042e-07	#DIV/0!	0.0367139
																								Pontibacter_sp._S10-8	0	8.55438e-07	#DIV/0!	0.0367139
																								Butyrivibrio_sp._YAB3001	0	1.32699e-06	#DIV/0!	0.0367139
																								bacterium_C-53	0	1.21467e-06	#DIV/0!	0.0367139
																								Flavobacterium_soli	0	6.21832e-07	#DIV/0!	0.0367139
																								Campylobacter_sp._P0209	0	7.23922e-07	#DIV/0!	0.0367139
																								Eubacterium_sp._An11	0	1.49056e-06	#DIV/0!	0.0367139
																								Oceanobacillus_sojae	0	1.40007e-06	#DIV/0!	0.0367139
																								Clostridiales_bacterium_52_15	0	9.95748e-07	#DIV/0!	0.0367139
																								Eubacterium_sp._CAG:786	0	9.27726e-07	#DIV/0!	0.0367139
																								Acetatifactor_muris	0	8.3754e-07	#DIV/0!	0.0367139
																								Butyrivibrio_sp._MB2005	0	6.6894e-07	#DIV/0!	0.0367139
																								Caloramator_fervidus	0	6.66207e-07	#DIV/0!	0.0367139
																								Massilimaliae_massiliensis	0	8.68548e-07	#DIV/0!	0.0367139
																								Intestinibacillus_sp._Marseille-P4005	0	7.43568e-07	#DIV/0!	0.0367139
																								Thermovibrio_sp.	0	8.25693e-07	#DIV/0!	0.0367139
																								Pseudobutyrivibrio_sp._YE44	0	1.13065e-06	#DIV/0!	0.0367139
																								Lachnospiraceae_bacterium_10-1	0	1.1978e-06	#DIV/0!	0.0367139
																								Pyramidobacter_piscolens	0	7.99941e-07	#DIV/0!	0.0367139
																								Lachnospiraceae_bacterium_COE1	0	7.04574e-07	#DIV/0!	0.0367139
																								Lactobacillus_crispatus	0	5.85531e-07	#DIV/0!	0.0367139
																								Clostridium_sp._Ade.TY	0	5.75664e-07	#DIV/0!	0.0367139
																								Thermoanaerobacteraceae_bacterium_SP2	0	9.3768e-07	#DIV/0!	0.0367139
																								Methanosarcina_mazei	0	1.02744e-06	#DIV/0!	0.0367139
																								Firmicutes_bacterium_CAG:110	0	8.23839e-07	#DIV/0!	0.0367139
																								Halomonas_muralis	0	7.30801e-07	#DIV/0!	0.0367139
																								Lactonifactor_longoviformis	0	1.14659e-06	#DIV/0!	0.0367139
																								Rhodopseudomonas_palustris	0	8.70502e-07	#DIV/0!	0.0367139
																								Desulfosporosinus_sp._BRH_c37	0	7.07285e-07	#DIV/0!	0.0367139
																								Herbinix_hemicellulosilytica	0	8.29562e-07	#DIV/0!	0.0367139
																								Caviibacterium_pharyngocola	0	5.20791e-07	#DIV/0!	0.0367139
																								Ruminococcus_sp._Marseille-P6503	0	6.84412e-07	#DIV/0!	0.0367139
																								Hespellia_stercorisuis	0	8.72008e-07	#DIV/0!	0.0367139
																								Chryseobacterium_sp._G0162	0	8.26895e-07	#DIV/0!	0.0367139
																								Bacillus_mesonae	0	5.37042e-07	#DIV/0!	0.0367139
																								Subdoligranulum_variabile	0	7.1849e-07	#DIV/0!	0.0367139
																								Fervidicella_metallireducens	0	8.55205e-07	#DIV/0!	0.0367139
																								Leucothrix_sp._C3212	0	1.30658e-06	#DIV/0!	0.0367139
																								Desulfomicrobium_escambiense	0	1.36709e-06	#DIV/0!	0.0367139
																								Firmicutes_bacterium_HGW-Firmicutes-15	0	8.2676e-07	#DIV/0!	0.0367139
																								Ruminococcaceae_bacterium_Marseille-P2935	0	6.67467e-07	#DIV/0!	0.0367139
																								Ruminococcus_sp._1xD21-23	0	7.26225e-07	#DIV/0!	0.0367139
																								Solimonas_aquatica	0	8.89302e-07	#DIV/0!	0.0367139
																								Parabacteroides_sp._AM25-14	0	5.78364e-07	#DIV/0!	0.0367139
																								Lachnoclostridium_sp._An131	0	5.72728e-07	#DIV/0!	0.0367139
																								Candidatus_Uhrbacteria_bacterium_GW2011_GWF2_41_16	0	1.42214e-06	#DIV/0!	0.0367139
																								Synergistetes_bacterium_HGW-Synergistetes-1	0	7.01772e-07	#DIV/0!	0.0367139
																								Anaerolineae_bacterium	0	5.55917e-07	#DIV/0!	0.0367139
																								Vibrio owensii	1.10987e-06	0	0	0.0367139
																								Virgibacillus sp. LJ137	8.72432e-07	0	0	0.0367139
																								Wenzhouxiangella sediminis	7.63845e-07	0	0	0.0367139
																								Xanthomonadales bacterium	1.07628e-06	0	0	0.0367139
																									7.26733e-07	0	0	0.0367139
																								Anaerotignum_neopropionicum	8.60336e-08	2.27848e-06	26.4836	0.0472018
																								Porphyromonas_sp._COT-239_OH1446	8.60336e-08	1.26625e-06	14.7181	0.0472018
																								Parasporobacterium_paucivorans	8.60336e-08	1.24704e-06	14.4948	0.0472018
																								Ruminococcus_sp._CAG:254	1.31764e-07	1.80412e-06	13.692	0.0472018
																								Sphingobacterium_sp._1.A.5	1.2905e-07	1.61227e-06	12.4933	0.0472018
																								Ruthenibacterium_lactatiformans	8.78426e-08	9.84395e-07	11.2063	0.0472018
																								Lachnospiraceae_bacterium_XBB2008	8.60336e-08	9.11546e-07	10.5952	0.0472018
																								Marasmitruncus_massiliensis	8.39408e-08	8.87984e-07	10.5787	0.0472018
																								Butyrivibrio_crossotus	8.78426e-08	9.09573e-07	10.3546	0.0472018
																								Bacillus_sp._V47-23a	8.60336e-08	8.64058e-07	10.0433	0.0472018
																								Desulfosporosinus_sp._BG	1.31764e-07	1.2975e-06	9.84718	0.0472018
																								Aminiphilus_circumscriptus	8.60336e-08	8.46313e-07	9.837	0.0472018
																								Clostridium_sp._ASF502	1.31045e-07	1.22377e-06	9.33859	0.0472018
																								Anaeromassilibacillus_sp._An250	8.73633e-08	8.11484e-07	9.28862	0.0472018
																								Bacteriodetes_bacterium	1.16651e-07	1.08074e-06	9.26472	0.0472018
																								Lachnospiraceae_bacterium_C7	1.74727e-07	1.60386e-06	9.17927	0.0472018
																								Anaerotruncus_sp._CAG:390	8.60336e-08	7.78693e-07	9.05103	0.0472018
																								Pseudomonadaceae_bacterium_SI-3	1.16651e-07	9.76006e-07	8.36689	0.0472018
																								Synergistes_sp._3_1_syn1	1.55535e-07	1.27778e-06	8.21538	0.0472018
																								[Eubacterium]_yurii	1.75685e-07	1.41668e-06	8.06376	0.0472018
																								Clostridium_sp._ASF356	2.19607e-07	1.73788e-06	7.9136	0.0472018
																								Oribacterium_sp._KHPX15	8.60336e-08	6.71433e-07	7.80431	0.0472018
																								Alistipes_indistinctus	1.31764e-07	9.80627e-07	7.4423	0.0472018
																								Roseburia_sp._CAG:10041_57	1.25911e-07	9.36583e-07	7.43844	0.0472018
																								Methanosphaera_sp._rholeuAM270	8.60336e-08	6.0084e-07	6.98378	0.0472018
																								Catenibacterium_mitsuokai	1.25911e-07	8.71368e-07	6.9205	0.0472018
																								Sphingobacteriia_bacterium_35-36-14	2.14986e-07	1.48649e-06	6.91439	0.0472018
																								Niastella_populi	5.16202e-07	3.55336e-06	6.88367	0.0472018
																								Anaerosporobacter_mobilis	2.15084e-07	1.45828e-06	6.78004	0.0472018
																								Butyrivibrio_sp._ob235	8.73633e-08	5.87865e-07	6.72897	0.0472018
																								Dorea_formicigenerans	2.15084e-07	1.39745e-06	6.49724	0.0472018
																								Lactobacillus_johnsonii	2.19607e-07	1.38277e-06	6.29658	0.0472018
																								Pedobacter_insulae	1.74727e-07	1.09748e-06	6.2811	0.0472018
																								Deltaproteobacteria_bacterium_HGW-Deltaproteobacteria-4	2.19607e-07	1.30614e-06	5.94765	0.0472018
																								Flammeovirga_sp._OC4	5.55085e-07	3.02377e-06	5.4474	0.0472018
																								Anoxybacillus_vitaminiphilus	6.35409e-07	3.33663e-06	5.25116	0.0472018
																								Campylobacter_lari	3.37856e-07	1.75132e-06	5.18363	0.0472018
																								Clostridium_ihumii	1.67882e-07	8.64007e-07	5.14653	0.0472018
																								Candidatus_Scalindua_brodae	2.15084e-07	1.10503e-06	5.13767	0.0472018
																								Ignavibacteria_bacterium_GWA2_35_9	2.19607e-07	1.10585e-06	5.03562	0.0472018
																								Porphyromonas_sp._CAG:1061	2.09852e-07	1.04528e-06	4.98102	0.0472018
																								Oceanisphaera_avium	3.39665e-07	1.62231e-06	4.77619	0.0472018
																								Pseudomonas_sp._NFACC56-3	3.05771e-07	1.44162e-06	4.71469	0.0472018
																								Psychrobacter_sp._FDAARGOS_221	3.01118e-07	1.41276e-06	4.69172	0.0472018
																								Bizionia_argentinensis	2.95886e-07	1.36162e-06	4.60185	0.0472018
																								Eubacterium_sp._AM47-9	6.90263e-07	3.12893e-06	4.53296	0.0472018
																								Mesotoga_sp._Brook.08.105.5.1	3.80873e-07	1.71957e-06	4.51481	0.0472018
																								Candidatus_Verstraetearchaeota_archaeon	4.31683e-07	1.9466e-06	4.50933	0.0472018
																								Bacteroidetes_bacterium_43-16	5.59697e-07	2.4594e-06	4.39416	0.0472018
																								Vibrio_owensii	6.50625e-07	2.85528e-06	4.38852	0.0472018
																								Flavobacterium_micromati	2.72186e-07	1.15993e-06	4.26154	0.0472018
																								Mannheimia_sp._USDA-ARS-USMARC-1261	1.13513e-06	4.74774e-06	4.18254	0.0472018
																								Flammeovirga_pacifica	4.32882e-07	1.80934e-06	4.17976	0.0472018
																								Thermotoga_maritima	1.38864e-06	5.78405e-06	4.16527	0.0472018
																								Achromobacter_insolitus	3.84012e-07	1.58594e-06	4.12993	0.0472018
																								[Flexibacter]_sp._ATCC_35103	2.21626e-06	9.04085e-06	4.07933	0.0472018
																								Flavobacterium_nitrogenifigens	7.54009e-07	2.97148e-06	3.94091	0.0472018
																								Enterococcus_malodoratus	1.16326e-06	4.5675e-06	3.92646	0.0472018
																								Lacinutrix_mariniflava	3.87151e-07	1.49498e-06	3.86148	0.0472018
																								Hassallia_byssoidea	2.99025e-07	1.15061e-06	3.84786	0.0472018
																								Neiella_marina	2.6076e-07	1.00318e-06	3.84714	0.0472018
																								Algoriphagus_sp._XAY3209	4.66604e-07	1.76296e-06	3.77828	0.0472018
																								Formivibrio_citricus	5.4776e-07	2.0686e-06	3.77647	0.0472018
																								Cyanobacteria_bacterium_J069	6.10376e-07	2.27044e-06	3.71975	0.0472018
																								Micromonas_pusilla_virus_12T	7.39264e-07	2.73115e-06	3.69442	0.0472018
																								Candidatus_Carbobacillus_altaicus	3.31735e-07	1.22358e-06	3.68842	0.0472018
																								Geobacillus_phage_GBK2	7.40277e-07	2.72728e-06	3.68414	0.0472018
																								Flavobacterium_sp._YO12	2.19607e-07	7.91362e-07	3.60355	0.0472018
																								Pararheinheimera_mesophila	8.47937e-07	3.05043e-06	3.59747	0.0472018
																								Bacillus_sp._FJAT-26652	1.54603e-06	5.49275e-06	3.55281	0.0472018
																								Prevotella_sp._HMSC077E09	8.25176e-07	2.89519e-06	3.50857	0.0472018
																								Sphingobium_sp._SYK-6	1.48061e-06	5.17042e-06	3.49209	0.0472018
																								uncultured_bacterium_LAB25	7.82574e-07	2.73151e-06	3.49042	0.0472018
																								Clostridium sp. SN20	8.94982e-07	2.93715e-06	3.2818	0.0472018
																								Clostridium uliginosum	1.7669e-06	5.74102e-06	3.24921	0.0472018
																								Collinsella sp. An2	3.45943e-07	1.10488e-06	3.19381	0.0472018
																								Coprobacillus sp. AF16-47	6.88089e-07	2.16781e-06	3.15047	0.0472018
																								Coprococcus sp. CAG:131-related 45 246	5.64166e-07	1.76247e-06	3.12403	0.0472018
																								Cyanophage P-RSM6	7.65327e-07	2.36212e-06	3.08642	0.0472018
																								Cycloclasticus sp.	7.20072e-07	2.21243e-06	3.07251	0.0472018
																								Dehalobacter sp. E1	8.10757e-07	2.48034e-06	3.05929	0.0472018
																								Deinococcus planocerae	1.67381e-06	5.11645e-06	3.05677	0.0472018
																								Deltaproteobacteria bacterium 13 1 40CM 68 24	4.29971e-07	1.31234e-06	3.05216	0.0472018
																								Deltaproteobacteria bacterium HGW-Deltaproteobacteria-22	6.56106e-07	2.00097e-06	3.04977	0.0472018
																								Desulfacinum hydrothermale	1.96575e-06	5.88416e-06	2.99334	0.0472018
																								Desulfobacter curvatus	4.17999e-07	1.23947e-06	2.96524	0.0472018
																								Desulfobulbaceae bacterium	6.83799e-07	1.98735e-06	2.90634	0.0472018
																								Desulfomicrobium norvegicum	9.11864e-07	2.61554e-06	2.86834	0.0472018
																								Desulfonatronovibrio sp. MSAO Bac4	1.28266e-06	3.64159e-06	2.83908	0.0472018
																								Desulfosporosinus sp. BG	4.67632e-07	1.31981e-06	2.82233	0.0472018
																								Desulfosporosinus sp. BRH c37	1.08055e-06	3.04547e-06	2.81844	0.0472018
																								Desulfotomaculum aquiferis	3.52601e-06	9.93662e-06	2.81809	0.0472018
																								Desulfovibrio africanus	4.05057e-06	1.11997e-05	2.76497	0.0472018
																								Desulfovibrio vulgaris	6.09363e-07	1.68139e-06	2.75926	0.0472018
																								Desulfurivibrio alkaliphilus	8.66035e-07	2.37689e-06	2.74456	0.0472018
																								Desulfuromonas thiophila	1.24293e-06	3.3968e-06	2.73289	0.0472018
																								Dethiobacter alkaliphilus	8.50351e-07	2.31085e-06	2.71753	0.0472018
																								Dorea formicigenerans	5.14588e-07	1.38287e-06	2.68733	0.0472018
																								Dorea sp. AF24-7LB	8.756e-07	2.35155e-06	2.68564	0.0472018
																								Echinicola vietnamensis	1.16188e-06	3.06235e-06	2.63569	0.0472018
																								Elusimicrobia bacterium CG03 land 8 20 14 0 80 50 18	2.40145e-06	6.28385e-06	2.6167	0.0472018
																								Elusimicrobia bacterium CG1 02 56 21	5.11231e-05	0.000131908	2.5802	0.0472018
																								Enterobacter roggenkampii	1.57988e-06	4.04532e-06	2.56053	0.0472018
																								Enterococcus devriesei	1.27839e-06	3.26635e-06	2.55505	0.0472018
																								Enterococcus malodoratus	6.36881e-07	1.62276e-06	2.54799	0.0472018
																								Enterococcus quebecensis	1.07474e-06	2.73593e-06	2.54566	0.0472018
																								Enterovibrio norvegicus	7.15649e-07	1.81719e-06	2.53922	0.0472018
																								Ethanoligenens harbinense	3.93707e-06	9.87989e-06	2.50946	0.0472018
																								Eubacterium sp. 14-2	5.42879e-07	1.35833e-06	2.50209	0.0472018
																								Eubacterium sp. AM47-9	6.29109e-07	1.56603e-06	2.48928	0.0472018
																								Eubacterium sp. CAG:38	2.53534e-06	6.27022e-06	2.47313	0.0472018
																								Eubacterium sp. CAG76 36 125	9.8834e-07	2.43047e-06	2.45915	0.0472018
																								Faecalicatena orotica	7.59249e-07	1.85306e-06	2.44065	0.0472018
																								Fastidiosibacteraceae bacterium SYSU SYW-5	2.335e-06	5.65026e-06	2.41981	0.0472018
																								Fastidiosibacteraceae bacterium SYSU SYW-6	1.84443e-06	4.45655e-06	2.41621	0.0472018
																								Fenollaria massiliensis	8.58296e-07	2.06911e-06	2.41072	0.0472018
																								Fervidicella metallireducens	6.37231e-07	1.53537e-06	2.40944	0.0472018
																								Firmicutes bacterium AF16-15	4.69531e-06	1.13064e-05	2.40803	0.0472018
																								Firmicutes bacterium OM04-13BH	1.51149e-06	3.57337e-06	2.36413	0.0472018
																								Firmicutes bacterium ZCTH02-B6	2.78636e-06	6.5521e-06	2.35149	0.0472018
																								Flammeovirga pacifica	2.1609e-06	5.07027e-06	2.34637	0.0472018
																								Flammeovirga sp. OC4	1.14701e-06	2.67709e-06	2.33397	0.0472018
																								Flavobacteriaceae bacterium DSL-48	4.80465e-06	1.10783e-05	2.30575	0.0472018
																								Flavobacterium aquatile	2.22121e-06	5.09194e-06	2.29242	0.0472018
																								Flavobacterium micromati	9.13154e-07	2.08216e-06	2.28018	0.0472018
																								Flavobacterium nitrogenifigens	1.02386e-06	2.33158e-06	2.27725	0.0472018
																								Flavobacterium soli	1.23272e-06	2.79346e-06	2.26611	0.0472018
																								Flavobacterium sp. ov086	9.94093e-07	2.23584e-06	2.24913	0.0472018
																								Fusobacterium massiliense	2.01519e-06	4.4614e-06	2.21388	0.0472018
																								Gammaproteobacteria bacterium 42 54 T18	2.18302e-06	4.82154e-06	2.20866	0.0472018
																								Gammaproteobacteria bacterium RIFOXYB2 FULL 38 6	3.44769e-06	7.60047e-06	2.20451	0.0472018
																								Geminicoccus roseus	1.69828e-06	3.71192e-06	2.18569	0.0472018
																								Geobacillus phage GBK2	2.33464e-06	5.07051e-06	2.17186	0.0472018
																								Geovibrio sp. L21-Ace-BES	2.47412e-06	5.33578e-06	2.15663	0.0472018
																								Glycocaulis alkaliphilus	7.70415e-07	1.65721e-06	2.15106	0.0472018
																								Gorillibacterium massiliense	1.01882e-06	2.18587e-06	2.1455	0.0472018
																								Gramella forsetii	6.82518e-07	1.45653e-06	2.13406	0.0472018
																								Hartmannibacter diazotrophicus	1.18529e-06	2.45213e-06	2.0688	0.0472018
																								Hassallia byssoidea	2.13188e-06	4.40698e-06	2.06718	0.0472018
																								Hespellia stercorisuis	1.93585e-06	3.97971e-06	2.05579	0.0472018
																								Hippea maritima	1.3602e-06	2.79205e-06	2.05268	0.0472018
																								Ideonella sp. B508-1	2.50341e-06	5.07673e-06	2.02793	0.0472018
																								Idiomarina aestuarii	2.89856e-06	5.85244e-06	2.01909	0.0472018
																								Ignavibacteria bacterium GWA2 35 9	1.94393e-05	3.92153e-05	2.01732	0.0472018
																								Jeotgalibaca sp. PTS2502	2.13774e-06	4.25228e-06	1.98915	0.0472018
																								Kallipyga gabonensis	1.84371e-06	3.64359e-06	1.97623	0.0472018
																								Kushneria aurantia	2.03297e-06	3.99314e-06	1.96419	0.0472018
																								Lachnoclostridium sp. An131	2.09539e-06	4.10218e-06	1.95771	0.0472018
																								Lachnospiraceae bacterium 10-1	2.26869e-06	4.44021e-06	1.95717	0.0472018
																								Lachnospiraceae bacterium 28-4	1.5126e-06	2.95341e-06	1.95254	0.0472018
																								Lachnospiraceae bacterium AC2028	2.00555e-06	3.90096e-06	1.94508	0.0472018
																								Lachnospiraceae bacterium C7	2.9755e-06	5.7795e-06	1.94236	0.0472018
																								Lachnospiraceae bacterium NK4A179	3.40545e-06	6.55086e-06	1.92364	0.0472018
																								Lachnospiraceae bacterium NLAE-zl-G231	1.18028e-05	2.25657e-05	1.91189	0.0472018
																								Lachnospiraceae bacterium VE202-23	1.32297e-06	2.52307e-06	1.90712	0.0472018
																								Lachnospiraceae bacterium XBB2008	1.52484e-06	2.89218e-06	1.89671	0.0472018
																								Lactobacillus paralimentarius	2.65388e-06	5.00772e-06	1.88694	0.0472018
																								Lactobacillus songhuajiangensis	1.07243e-06	2.00831e-06	1.87268	0.0472018
																								Lactobacillus sp. 54-5	6.22775e-06	1.15828e-05	1.85987	0.0472018
																								Larkinella sp. ZZJ9	4.35767e-05	8.08289e-05	1.85486	0.0472018
																								Leptolyngbya sp. O-77	9.23851e-06	1.71205e-05	1.85316	0.0472018
																								Lunatimonas lonarensis	9.21055e-07	1.68046e-06	1.8245	0.0472018
																								Lysinibacillus sp. Marseille-P5727	1.69303e-06	3.0842e-06	1.8217	0.0472018
																								Magnetospirillum marisnigri	3.79089e-06	6.89712e-06	1.81939	0.0472018
																								Magnetospirillum sp.	2.54037e-06	4.62039e-06	1.81878	0.0472018
																								Magnetospirillum sp. 64-120	1.83045e-05	3.31679e-05	1.81201	0.0472018
																								Maledivibacter halophilus	8.3497e-07	1.51215e-06	1.81103	0.0472018
																								Mannheimia sp. USDA-ARS-USMARC-1261	1.54757e-06	2.77218e-06	1.79131	0.0472018
																								Meiothermus terrae	3.69541e-06	6.5777e-06	1.77996	0.0472018
																								Mesoaciditoga lauensis	2.38525e-06	4.23816e-06	1.77682	0.0472018
																								Mesonia mobilis	4.13059e-06	7.333e-06	1.77529	0.0472018
																								Methanobacterium paludis	4.2233e-06	7.46069e-06	1.76655	0.0472018
																								Methanolobus psychrophilus	1.82533e-05	3.22242e-05	1.76539	0.0472018
																								Methanosarcina mazei	3.80626e-06	6.71111e-06	1.76317	0.0472018
																								Methylococcales bacterium	1.38792e-06	2.42664e-06	1.7484	0.0472018
																								Mobiluncus curtisii	1.3101e-06	2.25198e-06	1.71894	0.0472018
																								Muricauda sp. K001	5.47029e-06	9.3396e-06	1.70733	0.0472018
																								Neiella marina	1.30876e-05	2.22347e-05	1.69892	0.0472018
																								Neisseria bacilliformis	4.56321e-06	7.72429e-06	1.69273	0.0472018
																								Niabella soli	7.07752e-05	0.000119047	1.68204	0.0472018
																								Niastella populi	1.01015e-05	1.69835e-05	1.68129	0.0472018
																								Nitrospirae bacterium CG2 30 53 67	4.31334e-05	7.23325e-05	1.67695	0.0472018
																								Oceanobacillus sojae	2.143e-06	3.55649e-06	1.65958	0.0472018
																								Oidiodendron maius	2.5155e-05	4.17355e-05	1.65913	0.0472018
																								Olsenella sp. HMSC062G07	2.44334e-05	4.03525e-05	1.65153	0.0472018
																								Olsenella sp. oral taxon 807	1.31813e-06	2.16113e-06	1.63954	0.0472018
																								Omnitrophica WOR 2 bacterium GWF2 38 59	1.46755e-05	2.40397e-05	1.63808	0.0472018
																								Oscillibacter sp. KLE 1745	1.82443e-06	2.98105e-06	1.63396	0.0472018
																								Paenibacillus aceti	1.32943e-05	2.17116e-05	1.63316	0.0472018
																								Paenibacillus graminis	7.29018e-06	1.18849e-05	1.63026	0.0472018
																								Paenibacillus jilunlii	4.69793e-06	7.61542e-06	1.62101	0.0472018
																								Paenibacillus pini	2.62065e-05	4.23956e-05	1.61775	0.0472018
																								Paenibacillus popilliae	6.8014e-06	1.09253e-05	1.60633	0.0472018
																								Paenibacillus sonchi	3.01434e-06	4.79228e-06	1.58983	0.0472018
																								Paenibacillus sp. DXL2	5.02141e-06	7.96411e-06	1.58603	0.0472018
																								Paenibacillus sp. O199	1.91272e-06	3.03045e-06	1.58437	0.0472018
																								Paenibacillus sp. P22	5.28796e-06	8.33025e-06	1.57532	0.0472018
																								Paenibacillus terrae	8.17939e-06	1.2867e-05	1.57309	0.0472018
																								Paenibacillus terrigena	3.28841e-05	5.17267e-05	1.573	0.0472018
																								Paenibacillus thiaminolyticus	1.22287e-05	1.92269e-05	1.57227	0.0472018
																								Paenibacillus uliginis	0.000134361	0.000210377	1.56576	0.0472018
																								Parabacteroides sp. AM25-14	5.35439e-06	8.35487e-06	1.56038	0.0472018
																								Paraburkholderia sp.	2.41602e-05	3.75918e-05	1.55594	0.0472018
																								Parachlamydia acanthamoebae	3.61875e-06	5.62321e-06	1.55391	0.0472018
																								Paraferrimonas sedimenticola	2.43407e-06	3.76682e-06	1.54754	0.0472018
																								Parasporobacterium paucivorans	8.24564e-06	1.27393e-05	1.54498	0.0472018
																								Pectobacterium phage DU PP III	7.83002e-05	0.000120038	1.53305	0.0472018
																								Pedobacter insulae	4.48893e-06	6.86058e-06	1.52833	0.0472018
																								Pedobacter suwonensis	2.44914e-05	3.73924e-05	1.52676	0.0472018
																								Pelobium manganitolerans	1.70537e-05	2.59453e-05	1.52139	0.0472018
																								Peptostreptococcus russellii	3.56447e-05	5.41013e-05	1.51779	0.0472018
																								Phaeodactylibacter xiamenensis	4.05456e-05	6.14751e-05	1.5162	0.0472018
																								Planctomyces sp. SCGC AG-212-M04	7.89859e-05	0.0001192	1.50913	0.0472018
																								Planctomycetes bacterium RBG 16 64 10	2.00012e-05	2.99913e-05	1.49947	0.0472018
																								Planctomycetes bacterium RBG 16 64 12	7.10169e-06	1.05593e-05	1.48686	0.0472018
																								Planctomycetes bacterium RBG 19FT COMBO 48 8	1.33096e-05	1.97415e-05	1.48325	0.0472018
																								Polaromonas sp. CG9 12	1.17964e-05	1.744e-05	1.47842	0.0472018
																								Pontibacter mucosus	7.26354e-06	1.07325e-05	1.47758	0.0472018
																								Porphyromonas sp. CAG:1061	2.41929e-06	3.5626e-06	1.47258	0.0472018
																								Porphyromonas sp. COT-239 OH1446	0.000103722	0.000152515	1.47042	0.0472018
																								Prevotella sp. HMSC077E09	9.5956e-06	1.41049e-05	1.46994	0.0472018
																								Propionibacterium australiense	4.19889e-06	6.14794e-06	1.46418	0.0472018
																								Providencia alcalifaciens	2.14903e-05	3.11436e-05	1.44919	0.0472018
																								Pseudarcicella hirudinis	4.12339e-05	5.96721e-05	1.44716	0.0472018
																								Pseudoalteromonas rubra	3.0805e-05	4.43801e-05	1.44068	0.0472018
																								Pseudobutyrivibrio sp. YE44	4.15315e-06	5.98011e-06	1.4399	0.0472018
																								Pseudomonadaceae bacterium SI-3	4.29048e-05	6.16521e-05	1.43695	0.0472018
																								Pseudomonas otitidis	1.76572e-05	2.53336e-05	1.43475	0.0472018
																								Pseudomonas pohangensis	1.43679e-05	2.06058e-05	1.43415	0.0472018
																								Pseudomonas savastanoi	6.0963e-05	8.72944e-05	1.43192	0.0472018
																								Pseudovibrio sp. Tun.PSC04-5.I4	2.02194e-05	2.89128e-05	1.42995	0.0472018
																								Psychrobacter sp. FDAARGOS 221	1.81557e-05	2.59464e-05	1.4291	0.0472018
																								Psychroserpens jangbogonensis	5.65277e-06	8.0626e-06	1.42631	0.0472018
																								Psychroserpens sp. Hel I 66	1.32393e-05	1.88729e-05	1.42552	0.0472018
																								Puniceibacterium antarcticum	2.93549e-05	4.18396e-05	1.4253	0.0472018
																								Pyramidobacter piscolens	3.74679e-05	5.32065e-05	1.42005	0.0472018
																								Pyramidobacter sp. C12-8	9.84588e-05	0.000138982	1.41157	0.0472018
																								Reichenbachiella agariperforans	4.53162e-05	6.33609e-05	1.3982	0.0472018
																								Rhizobiales bacterium	1.14108e-05	1.59233e-05	1.39545	0.0472018
																								Rhodobacterales bacterium HTCC2255	2.51096e-05	3.49617e-05	1.39236	0.0472018
																								Rhodopirellula sp. SWK7	2.29897e-06	3.19449e-06	1.38953	0.0472018
																								Rhodopseudomonas palustris	7.09683e-06	9.8064e-06	1.3818	0.0472018
																								Rhodospirillaceae bacterium HHTR118	4.64617e-06	6.40532e-06	1.37862	0.0472018
																								Rhodospirillales bacterium 35-66-84	5.70892e-06	7.86284e-06	1.37729	0.0472018
																								Riemerella columbipharyngis	5.31334e-05	7.3053e-05	1.3749	0.0472018
																								Roseburia sp. CAG:10041 57	4.12127e-05	5.6657e-05	1.37475	0.0472018
																								Roseivirga sp. XM-24bin3	1.42132e-05	1.95322e-05	1.37423	0.0472018
																								Roseomonas gilardii	3.79821e-05	5.20967e-05	1.37161	0.0472018
																								Roseovarius sp. HI0049	0.000220058	0.000298974	1.35861	0.0472018
																								Ruminococcaceae bacterium D5	1.30746e-05	1.77065e-05	1.35427	0.0472018
																								Ruminococcaceae bacterium HV4-5-B5C	3.9985e-06	5.41129e-06	1.35333	0.0472018
																								Ruminococcaceae bacterium Marseille-P2935	2.49146e-05	3.37004e-05	1.35263	0.0472018
																								Ruminococcus sp. AF20-12LB	2.06435e-06	2.78324e-06	1.34824	0.0472018
																								Ruminococcus sp. AF45-4BH	1.62773e-05	2.19088e-05	1.34597	0.0472018
																								Ruminococcus sp. AM23-1LB	7.75885e-05	0.000104361	1.34506	0.0472018
																								Ruminococcus sp. Marseille-P6503	3.89235e-05	5.22188e-05	1.34157	0.0472018
																								Ruthenibacterium lactatiformans	0.000117136	0.000156231	1.33377	0.0472018
																								Salegentibacter mishustinae	7.67056e-06	1.02138e-05	1.33156	0.0472018
																								Salmonella phage Astrid	2.44195e-05	3.2191e-05	1.31825	0.0472018
																								Scardovia wiggsiae	3.98989e-05	5.25267e-05	1.31649	0.0472018
																								Shewanella sp. ECSMB14101	3.60138e-05	4.65761e-05	1.29328	0.0472018
																								Solimonas aquatica	1.28152e-05	1.65211e-05	1.28917	0.0472018
																								Sphingobacteriia bacterium 35-36-14	1.69727e-05	2.16944e-05	1.27819	0.0472018
																								Sphingobacterium nematocida	6.22238e-05	7.75675e-05	1.24659	0.0472018
																								Sphingobacterium sp. 1.A.5	0.000119658	0.000147985	1.23674	0.0472018
																								Sphingobacterium sp. CZ-UAM	1.84962e-05	2.25275e-05	1.21795	0.0472018
																								Sphingobium chlorophenolicum	1.22505e-05	1.43296e-05	1.16971	0.0472018
																								Sphingobium sp. SYK-6	1.8233e-05	2.03721e-05	1.11732	0.0472018
																								Sphingopyxis baekryungensis	3.27226e-06	2.35145e-06	0.7186	0.0472018
																								Spirochaetae bacterium HGW-Spirochaetae-2	1.38923e-05	9.45101e-06	0.680307	0.0472018
																								Spirochaetae bacterium HGW-Spirochaetae-8	1.62847e-05	1.06701e-05	0.655223	0.0472018
																								Spirochaetes bacterium GWC2 52 13	6.14695e-06	3.98123e-06	0.647675	0.0472018
																								Spiroplasma helicoides	3.79161e-06	2.41761e-06	0.63762	0.0472018
																								Spirosoma fluviale	3.21374e-06	2.04176e-06	0.635322	0.0472018
																								Sporomusa ovata	1.35093e-06	8.44311e-07	0.624986	0.0472018
																								Sporomusaceae bacterium	7.20647e-06	4.42327e-06	0.613792	0.0472018
																								Streptococcus mutans	2.03972e-06	1.17028e-06	0.573746	0.0472018
																								Streptococcus pseudopneumoniae	7.07967e-06	4.05758e-06	0.573131	0.0472018
																								Streptomyces cattleya	1.04076e-05	5.84237e-06	0.561359	0.0472018
																								Streptomyces sp. CNQ-509	2.39618e-05	1.29341e-05	0.53978	0.0472018
																								Streptosporangium minutum	2.24922e-06	1.18563e-06	0.527128	0.0472018
																								Sulfobacillus thermosulfidooxidans	2.00391e-05	1.03773e-05	0.517851	0.0472018
																								Sulfurovum sp. FS08-3	4.86301e-06	2.49546e-06	0.513152	0.0472018
																								Symbiobacterium thermophilum	2.53398e-05	1.29676e-05	0.511747	0.0472018
																								Synergistetes bacterium HGW-Synergistetes-1	1.79003e-06	8.75842e-07	0.48929	0.0472018
																								Tannerella sp.	3.3183e-06	1.58114e-06	0.476491	0.0472018
																								Thauera sp. 28	8.05709e-06	3.68081e-06	0.456841	0.0472018
																								Thermobacillus sp.	9.77022e-06	4.39963e-06	0.45031	0.0472018
																								Thermoplasmatales archaeon BRNA1	1.7742e-05	7.82263e-06	0.440911	0.0472018
																								Thermotoga sp. KOL6	2.51014e-05	1.07338e-05	0.427617	0.0472018
																								Thermovibrio sp.	1.2775e-06	5.43544e-07	0.425475	0.0472018
																								uncultured Anaerotruncus sp.	1.01721e-06	3.26272e-07	0.320752	0.0472018
																								uncultured bacterium Ad 125 D08	2.43654e-06	7.80366e-07	0.320276	0.0472018
																								uncultured bacterium Contigcl 32	1.48309e-06	3.44303e-07	0.232153	0.0472018
																								uncultured bacterium LAB25	1.28468e-06	2.9185e-07	0.227176	0.0472018
																								Varibaculum cambriense	1.25662e-06	2.03803e-07	0.162183	0.0472018
																								Veillonella ratti	1.51068e-06	2.36878e-07	0.156802	0.0472018
																								Verrucomicrobia bacterium 13 2 20CM 55 10	1.91295e-06	2.79247e-07	0.145977	0.0472018
																								Verrucomicrobia bacterium SCN 57-15	1.59544e-06	2.10751e-07	0.132096	0.0472018
																								Verrucomicrobia bacterium TMED40	8.19836e-07	1.01901e-07	0.124295	0.0472018
																								Verrucomicrobiaceae bacterium TMED86	6.50101e-07	7.89592e-08	0.121457	0.0472018
																								Verrucomicrobiae bacterium Tous-C2TDCM	1.25434e-06	1.22774e-07	0.0978797	0.0472018
																								Vibrio nigripulchritudo	9.30918e-07	4.09247e-08	0.0439617	0.0472018

## Sheet: Table S3b
Table S3b. Different rumen microbial taxonomy from the in vivo study
Phylum						Class						Family						Genus						Species
Taxon	C-vivo mean	BA-vivo mean	FC	P value		Taxon	C-vivo mean	BA-vivo mean	FC	P value		Taxon	C-vivo mean	BA-vivo mean	FC	P value		Taxon	C-vivo mean	BA-vivo mean	FC	P value		Taxon	C-vivo mean	BA-vivo mean	FC	P value
Candidatus_Gottesmanbacteria	0.000133089	1.60028e-05	0.120241	0.00902344		Candidatus Brocadiae	5.1427e-06	3.50254e-05	6.8107	0.0282801		Barnesiellaceae	0.000385175	0.000916712	2.37999	0.00902344		Cesiribacter	1.88e-07	2.81e-06	14.9468	0.00902344		Pelotomaculum_sp._PtaU1.Bin065	0	1.87e-06	#DIV/0!	0.00902344
Candidatus_Jorgensenbacteria	0	1.96204e-06		0.0367139		Aquificae	3.33025e-05	6.59162e-05	1.97932	0.0472018		Aquificaceae	7.68e-06	3.05e-05	3.97135	0.00902344		Caryophanon	4.61e-07	3.13e-06	6.78959	0.00902344		Formosa_algae	1.2e-07	9.61e-06	80.0833	0.00902344
Candidatus_Yonathbacteria	1.18112e-06	0	0	0.0367139								Cardiobacteriaceae	1.32e-06	5.21e-06	3.94697	0.0162936		Desulfobulbus	1.86e-05	5.6e-05	3.01075	0.00902344		Taibaiella_koreensis	7.19e-08	4.09e-06	56.8846	0.00902344
Candidatus_Poribacteria	1.70076e-05	8.51878e-06	0.500882	0.0472018								Helicobacteraceae	0.000762153	0.000313912	0.411875	0.0282801		Barnesiella	0.000263186	0.000645657	2.45323	0.00902344		Sphingobacterium_siyangense	1.44e-07	4.55e-06	31.5972	0.00902344
												Desulfobulbaceae	3.27e-05	7.31e-05	2.23547	0.0282801		Atopobium	0.00011535	3.53e-05	0.306025	0.00902344		Methanosarcina_mazei	3.19e-07	7.84e-06	24.5768	0.00902344
												Muribaculaceae	0.00183701	0.00299421	1.62994	0.0282801		Sk1virus	6.71e-06	1.81e-06	0.269747	0.00902344		Dorea_sp._CAG:105	1.57e-07	3.57e-06	22.7389	0.00902344
												Candidatus_Brocadiaceae	5.14e-06	3.5e-05	6.80934	0.0282801		Desulfonispora	2.95e-06	7.46e-07	0.252881	0.00902344		Firmicutes_bacterium_HGW-Firmicutes-17	1.71e-06	2.75e-05	16.0819	0.00902344
												Christensenellaceae	8.77e-05	3.72e-05	0.424173	0.0282801		Flaviramulus	1.26e-05	2.26e-06	0.179365	0.00902344		Cesiribacter_andamanensis	1.88e-07	2.81e-06	14.9468	0.00902344
												Lactobacillaceae	0.00143437	0.00101426	0.707113	0.0282801		Fibrella	9.39e-06	1.46e-06	0.155485	0.00902344		Peptococcaceae_bacterium_BICA1-7	3.46e-07	3.26e-06	9.42197	0.00902344
												Oscillochloridaceae	2.72e-06	5.79e-07	0.212868	0.0282801		Weeksella	9.58e-06	1.05e-06	0.109603	0.00902344		Natronincola_peptidivorans	1.06e-06	9.86e-06	9.30189	0.00902344
												Methanocellaceae	0	1.2e-06	#DIV/0!	0.0367139		Silviavirus	1.7e-07	4.55e-06	26.7647	0.0162936		Legionella_pneumophila	3.94e-07	3.26e-06	8.27411	0.00902344
												Thermoanaerobacterales_Family_IV._Incertae_Sedis	9.5e-06	3.9e-06	0.410526	0.0472018		Formosa	1.99e-06	1.34e-05	6.73367	0.0162936		Clostridium_sp._C8	4.39e-06	3.31e-05	7.53986	0.00902344
												Cellulomonadaceae	9.7e-05	4.09e-05	0.421649	0.0472018		Rummeliibacillus	4.03e-07	2.58e-06	6.40199	0.0162936		Flavobacterium_sp._YIM_102701-2	4.7e-07	3.02e-06	6.42553	0.00902344
												Dermocarpellaceae	2.88e-07	5.88e-06	20.4167	0.0472018		Coprobacter	0.00011504	0.000246002	2.1384	0.0162936		Coprobacter_fastidiosus	3.48e-06	2.15e-05	6.17816	0.00902344
												Desulfomicrobiaceae	1.62e-06	5e-06	3.08642	0.0472018		Lactobacillus	0.00124567	0.000903007	0.724914	0.0162936		Paenibacillus_chitinolyticus	2.93e-06	1.47e-05	5.01706	0.00902344
												Simkaniaceae	6.05e-06	1.83e-06	0.302479	0.0472018		Sarcina	0.000456179	0.000313779	0.687842	0.0162936		Porphyromonas_canoris	2.4e-06	1.14e-05	4.75	0.00902344
												Francisellaceae	5.02e-06	2.04e-05	4.06375	0.0472018		Massilimaliae	4.21e-05	1.98e-05	0.470309	0.0162936		uncultured_bacterium_34R1	4.36e-05	0.000184758	4.23757	0.00902344
																		Thermovenabulum	1.44e-06	3.82e-07	0.265278	0.0162936		uncultured_bacterium_fosmid_pJB71G8	2.25e-05	8.66e-05	3.84889	0.00902344
																		Lentibacillus	9.94e-06	2.26e-06	0.227364	0.0162936		Selenomonas_infelix	3.41e-05	0.000120944	3.54674	0.00902344
																		Gloeocapsa	1.65e-05	8.86e-07	0.053697	0.0162936		Methanosarcina_siciliae	4.08e-06	1.27e-05	3.11275	0.00902344
																		Candidatus_Scalindua	3.51e-06	3.25e-05	9.25926	0.0282801		Barnesiella_sp._An55	5.46e-05	0.000165762	3.03593	0.00902344
																		Tetragenococcus	1.38e-06	9.2e-06	6.66667	0.0282801		Desulfobulbus_oralis	1.35e-05	4.01e-05	2.97037	0.00902344
																		Anditalea	7.18e-07	3.79e-06	5.27855	0.0282801		Alistipes_sp._HGB5	6.34e-06	1.86e-05	2.93375	0.00902344
																		Longilinea	3.51e-07	1.59e-06	4.52991	0.0282801		Bacteroides_sp._CAG:927	6.43e-05	0.000187467	2.91551	0.00902344
																		Roseateles	4.62e-07	1.39e-06	3.00866	0.0282801		Anaerosphaera_sp._GS7-6-2	5.04e-07	1.35e-06	2.67857	0.00902344
																		Desulfosporosinus	0.000148018	9.81e-05	0.662757	0.0282801		Muribaculaceae_bacterium_Isolate-002_(NCI)	6.16e-05	0.000155041	2.5169	0.00902344
																		Christensenella	8.77e-05	3.72e-05	0.424173	0.0282801		Prevotella_sp._CAG:873	0.00010553	0.000256574	2.43129	0.00902344
																		Leptolyngbya	3.7e-05	1.4e-05	0.378378	0.0282801		Oribacterium_sp._oral_taxon_078	0.000470887	0.000239441	0.508489	0.00902344
																		Helicobacter	0.000743626	0.000261961	0.352275	0.0282801		Massilimaliae_massiliensis	2.97e-05	1.27e-05	0.427609	0.00902344
																		Pseudosphingobacterium	1.61e-05	4.18e-06	0.259627	0.0282801		Pseudoxanthomonas_sp._CF125	3.42e-06	9.34e-07	0.273099	0.00902344
																		Pyramidobacter	0.000500628	0.000127811	0.255301	0.0282801		Fusibacter_sp._3D3	2.94e-05	7.49e-06	0.254762	0.00902344
																		Hydrogenibacillus	4.16e-06	3.12e-07	0.075	0.0282801		Desulfonispora_thiosulfatigenes	2.95e-06	7.46e-07	0.252881	0.00902344
																		Methylocystis	6.04e-06	3.91e-07	0.0647351	0.0282801		Bacteroides_sp._AF33-23	3.48e-06	8.41e-07	0.241667	0.00902344
																		Rhodoferax	0	6.57e-07	#DIV/0!	0.0367139		Mucilaginibacter_yixingensis	4.52e-06	1.09e-06	0.24115	0.00902344
																		Fontibacillus	0	7.84e-07	#DIV/0!	0.0367139		Pyramidobacter_piscolens	9.67e-05	2.02e-05	0.208893	0.00902344
																		Methyloferula	0	2.41e-06	#DIV/0!	0.0367139		Chryseobacterium_indoltheticum	2.82e-06	5.53e-07	0.196099	0.00902344
																		Rudanella	0	1.83e-06	#DIV/0!	0.0367139		Flavobacterium_chungangense	3.23e-06	5.84e-07	0.180805	0.00902344
																		Gayadomonas	0	3.11e-05	#DIV/0!	0.0367139		Vibrio_harveyi	3.28e-06	5.27e-07	0.160671	0.00902344
																		Methanocella	0	1.2e-06	#DIV/0!	0.0367139		Flavobacterium_sp._81	5.06e-06	7.53e-07	0.148814	0.00902344
																		Delftia	0	6.96e-07	#DIV/0!	0.0367139		Firmicutes_bacterium_CAG:65	2.61e-05	3.85e-06	0.14751	0.00902344
																		Atopostipes	0	1.42e-06	#DIV/0!	0.0367139		Erysipelotrichaceae_bacterium	1.74e-06	2.33e-07	0.133908	0.00902344
																		Desulfoplanes	0	7.84e-07	#DIV/0!	0.0367139		Catenibacterium_sp._co_0103	8.3e-06	1.1e-06	0.13253	0.00902344
																		Ignavigranum	0	3.74e-06	#DIV/0!	0.0367139		Amphibacillus_marinus	1.27e-06	1.54e-07	0.12126	0.00902344
																		Halarsenatibacter	0	2.76e-06	#DIV/0!	0.0367139		Clostridiales_bacterium_TF09-2AC	4.09e-05	4.92e-06	0.120293	0.00902344
																		Vulcaniibacterium	4.76e-06	0	0	0.0367139		Enorma_phocaeensis	7e-06	7.8e-07	0.111429	0.00902344
																		Muriicola	1.65e-06	0	0	0.0367139		Bacteroidetes_bacterium_RIFOXYC12_FULL_35_7	7.02e-06	7.79e-07	0.110969	0.00902344
																		Enhydrobacter	3.48e-06	0	0	0.0367139		Ruminococcus_sp._AM36-18	1.41e-05	1.47e-06	0.104255	0.00902344
																		Salinibacter	2.93e-06	0	0	0.0367139		Veillonella_sp._AF42-16	2.88e-06	1.98e-07	0.06875	0.00902344
																		Catelliglobosispora	7.62e-07	0	0	0.0367139		Anaerotruncus_sp._22A2-44	0.000128182	8.39e-06	0.0654538	0.00902344
																		Sandarakinorhabdus	1.97e-06	0	0	0.0367139		Candidatus_Gottesmanbacteria_bacterium_GW2011_GWC2_39_8	0.000131799	8.39e-06	0.0636575	0.00902344
																		N4virus	6.78e-07	9.19e-05	135.546	0.0472018		Fibrella_aestuarina	6.49e-06	2.77e-07	0.042681	0.00902344
																		Floricoccus	1.08e-07	4.22e-06	39.0741	0.0472018		Methylocystis_sp._ATCC_49242	4.7e-06	1.53e-07	0.0325532	0.00902344
																		Ekhidna	1.12e-07	3.3e-06	29.4643	0.0472018		Chryseobacterium_nakagawai	5.36e-06	1.48e-07	0.0276119	0.00902344
																		Frischella	1.49e-07	3.25e-06	21.8121	0.0472018		Burkholderia_sp._WP9	2.31e-05	5.33e-07	0.0230736	0.00902344
																		Stanieria	2.88e-07	5.88e-06	20.4167	0.0472018		Flavobacterium_plurextorum	2.94e-05	3.88e-07	0.0131973	0.00902344
																		Blastopirellula	1.12e-06	2.2e-05	19.6429	0.0472018		Flavobacterium_sp._WG21	3.55e-05	3.09e-07	0.00870423	0.00902344
																		Marinoscillum	2.38e-07	4.43e-06	18.6134	0.0472018		Muricauda_sp._MAR_2010_75	2.22e-05	1.59e-07	0.00716216	0.00902344
																		Candidatus_Nephrothrix	1.12e-07	1.57e-06	14.0179	0.0472018		Bacillus_sp._CDB3	1.13e-05	0	0	0.00902344
																		Vitiosangium	1.2e-07	1.37e-06	11.4167	0.0472018		Bacillus_sp._XXST-01	3.28e-06	0	0	0.00902344
																		Tsuchiyaea	1.2e-07	1.18e-06	9.83333	0.0472018		Acinetobacter_sp._KPC-SM-21	3.05e-06	0	0	0.00902344
																		Natronincola	1.97e-06	1.15e-05	5.83756	0.0472018		Fructobacillus_durionis	1.69e-06	0	0	0.00902344
																		Falsibacillus	2.24e-07	1.13e-06	5.04464	0.0472018		Lysinibacillus_contaminans	1.64e-06	0	0	0.00902344
																		Francisella	4.53e-06	1.74e-05	3.84106	0.0472018		Lactobacillus_paralimentarius	1.3e-06	0	0	0.00902344
																		Cardiobacterium	1.14e-06	4.09e-06	3.58772	0.0472018		Candidatus_Scalindua_sp._SCAELEC01	1.92e-06	2.96e-05	15.4167	0.0162936
																		Ilyobacter	8.42e-07	2.24e-06	2.66033	0.0472018		Kwoniella_heveanensis	3.03e-07	3.68e-06	12.1452	0.0162936
																		Candidatus_Kryptonium	6.35e-07	1.51e-06	2.37795	0.0472018		Mucilaginibacter_auburnensis	3.06e-07	3.08e-06	10.0654	0.0162936
																		Methanosarcina	1.46e-05	2.8e-05	1.91781	0.0472018		Campylobacter_showae	3.57e-07	2.83e-06	7.92717	0.0162936
																		Spirosoma	2.17e-05	3.67e-05	1.69124	0.0472018		unidentified_prokaryotic_organism	1.57e-06	7.31e-06	4.65605	0.0162936
																		Phocea	1.01e-05	5.3e-06	0.524752	0.0472018		Lewinella_nigricans	3.28e-06	1.2e-05	3.65854	0.0162936
																		Anaerobium	0.000256183	0.000127766	0.498729	0.0472018		Flavobacterium_sp._YIM_102796	1.58e-06	5.34e-06	3.37975	0.0162936
																		Ruminococcus	0.00753969	0.0037574	0.498349	0.0472018		Prevotella_sp._CAG:279	0.000404346	0.00129761	3.20915	0.0162936
																		Varibaculum	1.14e-05	5.43e-06	0.476316	0.0472018		Bacteroides_sp._AF14-46	1.51e-05	4.05e-05	2.68212	0.0162936
																		Mobilibacterium	0.000171964	8.18e-05	0.475681	0.0472018		Muribaculaceae_bacterium_Isolate-110_(HZI)	4.2e-05	8.61e-05	2.05	0.0162936
																		Oribacterium	0.00328937	0.00153119	0.465495	0.0472018		Sarcina_sp._DSM_11001	0.000456179	0.000313779	0.687842	0.0162936
																		Proteiniborus	1.5e-05	6.21e-06	0.414	0.0472018		Oribacterium_sp._oral_taxon_108	2.29e-05	9.91e-06	0.432751	0.0162936
																		Cellulomonas	9.7e-05	4.01e-05	0.413402	0.0472018		Capnocytophaga_canimorsus	0.000108373	4.55e-05	0.419846	0.0162936
																		Mahella	9.5e-06	3.9e-06	0.410526	0.0472018		Oribacterium_sinus	5.36e-05	1.57e-05	0.29291	0.0162936
																		Nitratiruptor	7.43e-06	2.95e-06	0.397039	0.0472018		Chitinophaga_arvensicola	4.75e-06	1.31e-06	0.275789	0.0162936
																		Fusibacter	4.13e-05	1.55e-05	0.375303	0.0472018		Thermovenabulum_gondwanense	1.44e-06	3.82e-07	0.265278	0.0162936
																		Methanohalophilus	9.51e-06	3.24e-06	0.340694	0.0472018		Sediminibacillus_massiliensis	2.06e-06	4.68e-07	0.227184	0.0162936
																		Duodenibacillus	0.000233834	7.71e-05	0.329721	0.0472018		Helicobacter_sp._MIT_11-5569	2.58e-06	5.78e-07	0.224031	0.0162936
																		Rahnella	5.02e-05	1.57e-05	0.312749	0.0472018		Hymenobacter_roseosalivarius	4.05e-06	7.93e-07	0.195802	0.0162936
																		Simkania	6.05e-06	1.83e-06	0.302479	0.0472018		Candidatus_Melainabacteria_bacterium_GWA2_34_9	2.43e-06	4.32e-07	0.177778	0.0162936
																		Coriobacterium	1.81e-06	5.05e-07	0.279006	0.0472018		Bacteroides_sp._AM32-11AC	7.39e-06	1.22e-06	0.165088	0.0162936
																		Thermincola	2.89e-06	7.8e-07	0.269896	0.0472018		Atopobium_vaginae	9.15e-05	1.1e-05	0.120219	0.0162936
																		Acidobacterium	2.77e-05	5.92e-06	0.213718	0.0472018		Omnitrophica_bacterium_RIFCSPHIGHO2_02_FULL_51_18	2.16e-06	2.29e-07	0.106019	0.0162936
																		Wohlfahrtiimonas	3.3e-05	5.67e-06	0.171818	0.0472018		Alkaliphilus_oremlandii	1.21e-05	1.05e-06	0.0867769	0.0162936
																		Scardovia	2.51e-05	3.91e-06	0.155777	0.0472018		Rickettsiaceae_bacterium_4572_127	2.87e-05	8.22e-07	0.0286411	0.0162936
																		Cuspidothrix	8.47e-06	1.18e-06	0.139315	0.0472018		Methylocaldum_szegediense	1.99e-07	7.58e-06	38.0905	0.0282801
																		Cystobacter	1.18e-06	1.59e-07	0.134746	0.0472018		Pedobacter_sp._AJM	3.41e-07	7.41e-06	21.7302	0.0282801
																		Thaumasiovibrio	1.35e-05	1.77e-06	0.131111	0.0472018		Francisella_philomiragia	6.04e-07	1.02e-05	16.8874	0.0282801
																		Fabibacter	1.54e-06	1.19e-07	0.0772727	0.0472018		Avibacterium_endocarditidis	3.66e-07	5.39e-06	14.7268	0.0282801
																								Lactococcus_garvieae	5.22e-07	7.38e-06	14.1379	0.0282801
																								Leptotrichia_sp._oral_taxon_215	2.26e-06	2.76e-05	12.2124	0.0282801
																								Pontibacter_sp._BAB1700	4.68e-07	4.1e-06	8.76068	0.0282801
																								Bacillus_bataviensis	1.99e-07	1.53e-06	7.68844	0.0282801
																								Roseburia_sp._AM16-25	2.93e-05	0.000218461	7.45601	0.0282801
																								Eubacterium_sp._AM28-29	7.57e-06	4.89e-05	6.45971	0.0282801
																								Mucilaginibacter_rubeus	5.6e-07	3.57e-06	6.375	0.0282801
																								Pseudomonas_syringae	3.06e-06	1.83e-05	5.98039	0.0282801
																								Lactobacillus_phage_phiAQ113	3e-06	1.65e-05	5.5	0.0282801
																								uncultured_delta_proteobacterium	2.52e-06	1.36e-05	5.39683	0.0282801
																								Anditalea_andensis	7.18e-07	3.79e-06	5.27855	0.0282801
																								Roseburia_sp._40_7	6.86e-06	3.39e-05	4.94169	0.0282801
																								Trichococcus_collinsii	7.82e-07	3.78e-06	4.83376	0.0282801
																								Peptococcaceae_bacterium_BICA1-8	5.12e-07	2.41e-06	4.70703	0.0282801
																								Longilinea_arvoryzae	3.51e-07	1.59e-06	4.52991	0.0282801
																								Arc_I_group_archaeon_U1lsi0528_Bin055	8.77e-07	3.97e-06	4.5268	0.0282801
																								Bacteroidales_bacterium_WCE2008	0.000587823	0.00242184	4.12002	0.0282801
																								Flavobacterium_subsaxonicum	8.18e-07	3.11e-06	3.80196	0.0282801
																								Spirochaeta_cellobiosiphila	3.39e-06	1.23e-05	3.62832	0.0282801
																								Bacillus_sp._7586-K	1.14e-06	3.96e-06	3.47368	0.0282801
																								Bacillus_alkalitelluris	3.38e-07	1.11e-06	3.28402	0.0282801
																								Sporomusa_ovata	2.69e-06	8.06e-06	2.99628	0.0282801
																								Candidatus_Cloacimonetes_bacterium_HGW-Cloacimonetes-1	7.42e-07	2.13e-06	2.87062	0.0282801
																								Ruminococcus_sp._AF17-11	2.51e-06	7.14e-06	2.84462	0.0282801
																								Lentisphaerae_bacterium_GWF2_38_69	2.67e-06	7.57e-06	2.83521	0.0282801
																								Muribaculaceae_bacterium_Isolate-104_(HZI)	3.76e-05	0.000106392	2.82957	0.0282801
																								Odoribacter_laneus_CAG:561	1.02e-05	2.73e-05	2.67647	0.0282801
																								bacterium_J10(2018)	8.91e-05	0.00021723	2.43805	0.0282801
																								Clostridium_tetani	5.07e-06	1.21e-05	2.38659	0.0282801
																								Porphyromonas_sp._COT-290_OH860	2.16e-06	5.15e-06	2.38426	0.0282801
																								Dorea_longicatena	7.13e-05	0.000165412	2.31994	0.0282801
																								Barnesiella_viscericola	7.41e-05	0.000165086	2.22788	0.0282801
																								Muribaculaceae_bacterium_Isolate-102_(HZI)	0.000259891	0.00057327	2.20581	0.0282801
																								Megamonas_rupellensis	2.52e-05	5.47e-05	2.17063	0.0282801
																								Flavobacterium_sp.	4.06e-05	8.8e-05	2.16749	0.0282801
																								Clostridiaceae_bacterium_TF01-6	5.82e-06	1.14e-05	1.95876	0.0282801
																								Muribaculaceae_bacterium_Isolate-080_(Janvier)	6.8e-05	0.000123913	1.82225	0.0282801
																								Tannerella_sp._CAG:118	9.65e-06	1.69e-05	1.7513	0.0282801
																								Prevotella_marshii	0.000206421	0.000319665	1.54861	0.0282801
																								Chitinophaga_sancti	6.08e-06	3.42e-06	0.5625	0.0282801
																								Prevotella_sp._BP1-148	0.0027442	0.00148143	0.539841	0.0282801
																								Bacteroidia_bacterium_43-41	0.000117229	5.88e-05	0.501582	0.0282801
																								Flavobacterium_granuli	4.8e-06	2.2e-06	0.458333	0.0282801
																								Subdoligranulum_sp._APC924/74	6.24e-05	2.78e-05	0.445513	0.0282801
																								Ignavibacteriae_bacterium_HGW-Ignavibacteriae-3	4.62e-06	1.87e-06	0.404762	0.0282801
																								Peptococcaceae_bacterium_SCADC1_2_3	3.39e-06	1.36e-06	0.40118	0.0282801
																								Erysipelotrichaceae_bacterium_AF19-24AC	6.72e-06	2.67e-06	0.397321	0.0282801
																								Bacteroides_coprophilus_CAG:333	7.34e-06	2.77e-06	0.377384	0.0282801
																								Sphingobacteriales_bacterium_17-39-43	2.62e-06	8.51e-07	0.324809	0.0282801
																								Clostridium_sp._ATCC_29733	1.38e-05	4.34e-06	0.314493	0.0282801
																								Sutterella_sp._KLE1602	1.61e-05	4.96e-06	0.308075	0.0282801
																								Parabacteroides_sp._20_3	2.84e-05	8.12e-06	0.285915	0.0282801
																								Ruminococcus_sp._AM57-5	2.23e-05	6.18e-06	0.27713	0.0282801
																								Bacteroides_sp._AM37-9	2.41e-06	6.32e-07	0.262241	0.0282801
																								Ignavibacteria_bacterium_CG2_30_36_16	4.03e-06	1.05e-06	0.260546	0.0282801
																								Pseudosphingobacterium_domesticum	1.61e-05	4.18e-06	0.259627	0.0282801
																								Bacillus_mycoides	1.93e-05	4.93e-06	0.25544	0.0282801
																								Mucilaginibacter_sp._OK098	2.81e-06	7.03e-07	0.250178	0.0282801
																								Citrobacter_rodentium	3.18e-05	7.5e-06	0.235849	0.0282801
																								Moritella_viscosa	2.84e-05	6.23e-06	0.219366	0.0282801
																								Firmicutes_bacterium_CAG:56	8.55e-05	1.83e-05	0.214035	0.0282801
																								Candidatus_Moranbacteria_bacterium_CG_4_8_14_3_um_filter_34_16	7.79e-06	1.65e-06	0.21181	0.0282801
																								Eubacterium_sp._An11	0.00012372	2.46e-05	0.198836	0.0282801
																								bacteria_symbiont_BFo2_of_Frankliniella_occidentalis	2.06e-05	3.71e-06	0.180097	0.0282801
																								Chloroflexi_bacterium_HGW-Chloroflexi-4	7.08e-06	1.12e-06	0.158192	0.0282801
																								Paraferrimonas_haliotis	3.07e-05	4.05e-06	0.131922	0.0282801
																								Rhodobacteraceae_bacterium_BH-SD16	2.01e-05	2.64e-06	0.131343	0.0282801
																								Rahnella_aquatilis	2.9e-05	3.51e-06	0.121034	0.0282801
																								Agrobacterium_tumefaciens	6.03e-06	6.27e-07	0.10398	0.0282801
																								Paenibacillus_sp._XY044	7.99e-07	7.94e-08	0.0993742	0.0282801
																								Flaviramulus_ichthyoenteri	1.06e-05	1.01e-06	0.095283	0.0282801
																								Natranaerobius_trueperi	3.29e-06	2.78e-07	0.0844985	0.0282801
																								Tissierellia_bacterium_KA00581	3.16e-05	2.4e-06	0.0759494	0.0282801
																								Hydrogenibacillus_schlegelii	4.16e-06	3.12e-07	0.075	0.0282801
																								bacterium_endosymbiont_of_Escarpia_laminata	1.43e-05	8.92e-07	0.0623776	0.0282801
																								Sphingobacterium_sp._T2	1.49e-05	9.23e-07	0.0619463	0.0282801
																								Gloeocapsa_sp._PCC_73106	1.42e-05	3.16e-07	0.0222535	0.0282801
																								Chryseobacterium_gambrini	0	1.13e-06	#DIV/0!	0.0367139
																								Desulfoplanes_formicivorans	0	7.84e-07	#DIV/0!	0.0367139
																								Bradyrhizobium_japonicum	0	7.04e-07	#DIV/0!	0.0367139
																								Pontibacter_actiniarum	0	1.93e-06	#DIV/0!	0.0367139
																								Enterococcus_wangshanyuanii	0	9.26e-07	#DIV/0!	0.0367139
																								Aequorivita_antarctica	0	2.04e-06	#DIV/0!	0.0367139
																								Anaerolineaceae_bacterium_4572_32.2	0	1.54e-05	#DIV/0!	0.0367139
																								Roseomonas_cervicalis	0	7.29e-07	#DIV/0!	0.0367139
																								Methyloferula_stellata	0	2.41e-06	#DIV/0!	0.0367139
																								Rufibacter_sp._DG15C	0	2.86e-06	#DIV/0!	0.0367139
																								Lutibacter_sp._LPB0138	0	6.61e-07	#DIV/0!	0.0367139
																								Atopostipes_suicloacalis	0	1.42e-06	#DIV/0!	0.0367139
																								Gordonibacter_urolithinfaciens	0	3.46e-06	#DIV/0!	0.0367139
																								Halarsenatibacter_silvermanii	0	2.76e-06	#DIV/0!	0.0367139
																								Veillonella_sp._CHU110	0	9.41e-07	#DIV/0!	0.0367139
																								Brevibacillus_borstelensis	0	2.01e-06	#DIV/0!	0.0367139
																								Rudanella_lutea	0	1.83e-06	#DIV/0!	0.0367139
																								Flavobacteriales_bacterium_CG_4_9_14_3_um_filter_40_17	0	1.45e-06	#DIV/0!	0.0367139
																								Gayadomonas_joobiniege	0	3.11e-05	#DIV/0!	0.0367139
																								Psychroserpens_mesophilus	0	1.29e-06	#DIV/0!	0.0367139
																								Vibrio_mytili	0	5.32e-06	#DIV/0!	0.0367139
																								Bacillus_sp._FJAT-45350	0	1.03e-06	#DIV/0!	0.0367139
																								Candidatus_Magasanikbacteria_bacterium_GW2011_GWC2_45_8	0	3.11e-06	#DIV/0!	0.0367139
																								Catenovulum_sp._RQJ05	0	1.36e-06	#DIV/0!	0.0367139
																								Tetragenococcus_koreensis	0	5.44e-06	#DIV/0!	0.0367139
																								Paenibacillus_sp._F4	0	1.07e-06	#DIV/0!	0.0367139
																								Paenibacillus_sp._HW567	0	8.65e-07	#DIV/0!	0.0367139
																								Ignavigranum_ruoffiae	0	3.74e-06	#DIV/0!	0.0367139
																								Psychromonas_aquimarina	0	1.62e-06	#DIV/0!	0.0367139
																								Planomicrobium_okeanokoites	0	1.66e-06	#DIV/0!	0.0367139
																								Desulfobulbus_elongatus	0	1.74e-06	#DIV/0!	0.0367139
																								Corynebacterium_striatum	0	1.05e-06	#DIV/0!	0.0367139
																								Bacteroidetes_bacterium_GWE2_42_39	0	1.09e-06	#DIV/0!	0.0367139
																								Methanocella_paludicola	0	8.85e-07	#DIV/0!	0.0367139
																								Lacinutrix_himadriensis	0	2.29e-06	#DIV/0!	0.0367139
																								Bergeyella_cardium	0	1.7e-06	#DIV/0!	0.0367139
																								Chitinophaga_barathri	0	1.6e-06	#DIV/0!	0.0367139
																								Bacillaceae_bacterium_EAG3	0	5.28e-06	#DIV/0!	0.0367139
																								Fontibacillus_panacisegetis	0	5.86e-07	#DIV/0!	0.0367139
																								Sphingobacterium_sp._M46	0	9.31e-07	#DIV/0!	0.0367139
																								Sandarakinorhabdus_cyanobacteriorum	1.97e-06	0	0	0.0367139
																								Muriicola_sp._MMS17-SY002	1.65e-06	0	0	0.0367139
																								Snodgrassella_sp._CFCC_13594	5.88e-06	0	0	0.0367139
																								Hyphomonas_jannaschiana	6.25e-06	0	0	0.0367139
																								Catelliglobosispora_koreensis	7.62e-07	0	0	0.0367139
																								Spiroplasma_kunkelii	7.32e-07	0	0	0.0367139
																								Alphaproteobacteria_bacterium_CG11_big_fil_rev_8_21_14_0_20_44_7	2.54e-06	0	0	0.0367139
																								Olleya_sp._Bg11-27	2.5e-06	0	0	0.0367139
																								Vibrio_brasiliensis	2.76e-06	0	0	0.0367139
																								Fonsecaea_pedrosoi	8.14e-07	0	0	0.0367139
																								Clostridium_sp._HGF2	1.56e-06	0	0	0.0367139
																								Aerococcus_sp._HMSC10H05	3.89e-06	0	0	0.0367139
																								Chryseobacterium_sp._YR005	1.26e-06	0	0	0.0367139
																								Phage_5P_2	1.44e-06	0	0	0.0367139
																								Weeksella_virosa	7.65e-06	0	0	0.0367139
																								Bacteroides_sp._AF26-7BH	8.65e-07	0	0	0.0367139
																								Enhydrobacter_aerosaccus	3.48e-06	0	0	0.0367139
																								Parcubacteria_bacterium_33_209	2.33e-06	0	0	0.0367139
																								Petrotoga_mobilis	1.76e-06	0	0	0.0367139
																								Salinibacter_ruber	2.93e-06	0	0	0.0367139
																								Peptoniphilus_sp._KHD2	1.5e-06	0	0	0.0367139
																								Serratia_sp._ATCC_39006	1.39e-05	0	0	0.0367139
																								Olleya_namhaensis	7.94e-07	0	0	0.0367139
																								Rheinheimera_salexigens	2.85e-06	0	0	0.0367139
																								Coprobacillus_sp._AM42-12AC	8.33e-07	0	0	0.0367139
																								Pseudomonas_coronafaciens	2.85e-06	0	0	0.0367139
																								Streptococcus_varani	2.72e-06	0	0	0.0367139
																								Deltaproteobacteria_bacterium_HGW-Deltaproteobacteria-7	6.5e-06	0	0	0.0367139
																								Vulcaniibacterium_tengchongense	4.76e-06	0	0	0.0367139
																								Hymenobacter_daecheongensis	2.05e-06	0	0	0.0367139
																								Alcanivorax_sp._Nap_24	3.99e-06	0	0	0.0367139
																								Desulfurella_amilsii	7.19e-08	2.39e-05	332.406	0.0472018
																								Vibrio_phage_VCO139	1.28e-07	2.97e-05	232.031	0.0472018
																								TM7_phage_DolZOral124_53_65	7.19e-08	6.08e-06	84.5619	0.0472018
																								Pseudoalteromonas_phage_pYD6-A	5.98e-07	3.44e-05	57.5251	0.0472018
																								Escherichia_phage_PMBT57	6.78e-07	3.54e-05	52.2124	0.0472018
																								Vibrio_phage_1.245.O._10N.261.54.C7	1.08e-06	5.49e-05	50.8333	0.0472018
																								Alishewanella_sp._34-51-39	8.37e-07	3.75e-05	44.8029	0.0472018
																								Vibrio_phage_ICP1	7.18e-07	3.11e-05	43.3148	0.0472018
																								Sphingobacteriales_bacterium_44-61	1.28e-07	5.43e-06	42.4219	0.0472018
																								Winogradskyella_epiphytica	1.99e-07	8.14e-06	40.9045	0.0472018
																								Bacteroides_sp._AM28-6	1.44e-07	4.78e-06	33.1944	0.0472018
																								Microvirga_flocculans	7.46e-08	2.33e-06	31.2332	0.0472018
																								Clostridium_sp._CAG:91	1.28e-07	3.93e-06	30.7031	0.0472018
																								Ekhidna_lutea	1.12e-07	3.3e-06	29.4643	0.0472018
																								Laccaria_bicolor	1.44e-07	4.24e-06	29.4444	0.0472018
																								Staphylococcus_virus_Stau2	1.7e-07	4.47e-06	26.2941	0.0472018
																								Roseburia_sp._AF20-18LB	2.8e-06	7.25e-05	25.8929	0.0472018
																								Staphylococcus_succinus	1.2e-07	2.93e-06	24.4167	0.0472018
																								Bacteroidetes_bacterium_43-16	7.97e-08	1.93e-06	24.2158	0.0472018
																								Campylobacter_insulaenigrae	2.39e-07	5.69e-06	23.8075	0.0472018
																								Nostocales_cyanobacterium	1.2e-07	2.74e-06	22.8333	0.0472018
																								Frischella_perrara	1.49e-07	3.25e-06	21.8121	0.0472018
																								Aquimarina_sp._Aq78	1.12e-07	2.35e-06	20.9821	0.0472018
																								Muricauda_sp._72	4.78e-07	9.35e-06	19.5607	0.0472018
																								Nitratireductor_indicus	7.19e-08	1.35e-06	18.7761	0.0472018
																								Formosa_sp._Hel1_33_131	7.46e-08	1.4e-06	18.7668	0.0472018
																								Marinoscillum_furvescens	2.38e-07	4.43e-06	18.6134	0.0472018
																								Stanieria_cyanosphaera	2.88e-07	5.24e-06	18.1944	0.0472018
																								Bacillus_sp._Y1	7.97e-08	1.24e-06	15.5583	0.0472018
																								Butyrivibrio_sp._Su6	1.56e-05	0.000237546	15.2273	0.0472018
																								Candidatus_Nephrothrix_sp._EaCA	1.12e-07	1.57e-06	14.0179	0.0472018
																								Pedobacter_sp._eg	1.2e-07	1.41e-06	11.75	0.0472018
																								Clostridia_bacterium_UC5.1-2G4	7.97e-08	9.32e-07	11.6939	0.0472018
																								Vitiosangium_sp._GDMCC_1.1324	1.2e-07	1.37e-06	11.4167	0.0472018
																								Erysipelotrichaceae_bacterium_5_2_54FAA	5.46e-07	5.53e-06	10.1282	0.0472018
																								Enterobacter_sp._301B	3.3e-06	3.32e-05	10.0606	0.0472018
																								Tsuchiyaea_wingfieldii	1.2e-07	1.18e-06	9.83333	0.0472018
																								Marssonina_brunnea	2.88e-07	2.7e-06	9.375	0.0472018
																								Clostridium_sp._AM27-31LB	6.41e-06	5.55e-05	8.65835	0.0472018
																								Bacteroidetes_bacterium_GWE2_32_14	1.2e-06	1.02e-05	8.5	0.0472018
																								Drancourtella_massiliensis	5.47e-07	4.61e-06	8.42779	0.0472018
																								Streptococcus_criceti	1.12e-07	9.17e-07	8.1875	0.0472018
																								Butyrivibrio_sp._XPD2006	1.09e-05	8.68e-05	7.9633	0.0472018
																								Persephonella_sp.	2.24e-07	1.77e-06	7.90179	0.0472018
																								Deltaproteobacteria_bacterium_HGW-Deltaproteobacteria-19	4.31e-07	3.37e-06	7.81903	0.0472018
																								Gillisia_sp._CAL575	1.7e-07	1.25e-06	7.35294	0.0472018
																								Methylomonas_koyamae	1.97e-07	1.43e-06	7.25888	0.0472018
																								Streptomyces_sp._CB01580	1.44e-07	9.61e-07	6.67361	0.0472018
																								Marinobacterium_georgiense	8.96e-06	5.53e-05	6.17188	0.0472018
																								uncultured_bacterium_Ad_125_H07_contig1	6.95e-06	4.2e-05	6.04317	0.0472018
																								Chloroflexi_bacterium_HGW-Chloroflexi-10	2.61e-07	1.46e-06	5.59387	0.0472018
																								Clostridium_sp._AM16-23	4.37e-07	2.29e-06	5.24027	0.0472018
																								Chlorobium_limicola	5.16e-07	2.57e-06	4.98062	0.0472018
																								bacterium_BMS3Abin06	6.63e-07	3.25e-06	4.90196	0.0472018
																								Mogibacterium_pumilum	7.65e-06	3.44e-05	4.49673	0.0472018
																								Firmicutes_bacterium_GWF2_51_9	1.27e-06	5.66e-06	4.45669	0.0472018
																								Bacillus_niacini	1.44e-06	6.29e-06	4.36806	0.0472018
																								Planctomycetaceae_bacterium	1.21e-06	5.17e-06	4.27273	0.0472018
																								Barnesiella_intestinihominis	1.63e-05	6.67e-05	4.09202	0.0472018
																								Anoxybacillus_flavithermus	3.1e-06	1.18e-05	3.80645	0.0472018
																								[Eubacterium]_yurii	1.68e-06	6.14e-06	3.65476	0.0472018
																								Escherichia_coli	0.000206765	0.00075189	3.63645	0.0472018
																								Labilibaculum_filiforme	1.41e-06	4.99e-06	3.53901	0.0472018
																								Slackia_faecicanis	6.08e-07	2.13e-06	3.50329	0.0472018
																								Cardiobacterium_hominis	1.14e-06	3.86e-06	3.38596	0.0472018
																								Verrucomicrobia_bacterium_IMCC26134	1.55e-06	5.24e-06	3.38065	0.0472018
																								Collinsella_aerofaciens	3.42e-06	1.13e-05	3.30409	0.0472018
																								Chitinophagaceae_bacterium_IBVUCB2	1.99e-06	6.42e-06	3.22613	0.0472018
																								Oscillatoria_sp._PCC_10802	1.37e-06	4.14e-06	3.0219	0.0472018
																								marine_bacterium_AO1-C	1.4e-06	4.23e-06	3.02143	0.0472018
																								Pseudoalteromonas_elyakovii	3.49e-05	9.98e-05	2.8596	0.0472018
																								Caldicoprobacter_oshimai	1.75e-06	4.86e-06	2.77714	0.0472018
																								uncultured_organism	2.19e-05	5.92e-05	2.7032	0.0472018
																								Faecalicatena_orotica	3.95e-06	1.06e-05	2.68354	0.0472018
																								Ilyobacter_polytropus	8.42e-07	2.24e-06	2.66033	0.0472018
																								Anaerococcus_octavius	1.96e-06	4.93e-06	2.51531	0.0472018
																								Eubacteriaceae_bacterium_CHKCI004	1.69e-05	4.24e-05	2.50888	0.0472018
																								Lachnoclostridium_sp._An181	6.6e-06	1.58e-05	2.39394	0.0472018
																								Candidatus_Kryptonium_thompsoni	6.35e-07	1.51e-06	2.37795	0.0472018
																								Prevotella_sp._10(H)	1.31e-05	2.82e-05	2.15267	0.0472018
																								Pelotomaculum_sp._PtaB.Bin104	1.38e-05	2.94e-05	2.13043	0.0472018
																								Prevotella_sp._P4-65	0.000116841	0.000240865	2.06148	0.0472018
																								Alistipes_sp._56_11	5.19e-06	1.06e-05	2.04239	0.0472018
																								Anaerostipes_hadrus	2.91e-05	5.86e-05	2.01375	0.0472018
																								Parabacteroides_sp._An277	4.86e-05	9.76e-05	2.00823	0.0472018
																								Prevotella_sp._CAG:485	5.75e-05	0.000108443	1.88597	0.0472018
																								Bacteroidales_bacterium	0.00025106	0.000410883	1.63659	0.0472018
																								Halobacteriovorax_sp._DA5	2.3e-06	3.5e-06	1.52174	0.0472018
																								Alloprevotella_sp.	9.37e-05	0.000136522	1.45701	0.0472018
																								Sphingobacterium_sp._ML3W	2.8e-06	1.72e-06	0.614286	0.0472018
																								Bacteroides_sp._CAG:754	3.85e-05	2.06e-05	0.535065	0.0472018
																								Phocea_massiliensis	1.01e-05	5.3e-06	0.524752	0.0472018
																								Megasphaera_stantonii	2.68e-05	1.4e-05	0.522388	0.0472018
																								Adhaeribacter_sp._HMF7605	4.72e-06	2.45e-06	0.519068	0.0472018
																								Lactobacillus_plantarum	6.07e-06	3.08e-06	0.507414	0.0472018
																								Candidatus_Poribacteria_bacterium	1.7e-05	8.52e-06	0.501176	0.0472018
																								Anaerobium_acetethylicum	0.000256183	0.000127766	0.498729	0.0472018
																								Butyrivibrio_sp._NC3005	0.00016146	8.04e-05	0.497956	0.0472018
																								Prevotella_sp._P5-60	0.000126306	6.11e-05	0.483746	0.0472018
																								Mobilibacterium_timonense	0.000171964	8.18e-05	0.475681	0.0472018
																								Bacteroidetes_bacterium_RBG_13_44_24	3.79e-06	1.69e-06	0.44591	0.0472018
																								Lachnospiraceae_bacterium_JC7	0.000496003	0.000218008	0.43953	0.0472018
																								Hymenobacteraceae_bacterium_SYSU_D60016	7.15e-06	3.13e-06	0.437762	0.0472018
																								Campylobacter_rectus	5.64e-06	2.42e-06	0.429078	0.0472018
																								Mahella_australiensis	9.5e-06	3.9e-06	0.410526	0.0472018
																								Oribacterium_sp._P6A1	0.000323954	0.000122717	0.37881	0.0472018
																								Bacillus_aryabhattai	3.47e-06	1.31e-06	0.377522	0.0472018
																								Fibrobacter_sp._UWB12	0.000396096	0.000139543	0.352296	0.0472018
																								Lactobacillus_equicursoris	2.69e-05	9.27e-06	0.34461	0.0472018
																								Porphyromonas_sp.	2.94e-06	1e-06	0.340136	0.0472018
																								Candidatus_Cloacimonetes_bacterium_4572_55	8.97e-06	3.03e-06	0.337793	0.0472018
																								Duodenibacillus_massiliensis	0.000233834	7.71e-05	0.329721	0.0472018
																								Bacillus_circulans	2.15e-05	6.77e-06	0.314884	0.0472018
																								Lactobacillus_acetotolerans	2.85e-06	8.9e-07	0.312281	0.0472018
																								Simkania_negevensis	6.05e-06	1.83e-06	0.302479	0.0472018
																								Helcococcus_sueciensis	6.58e-06	1.97e-06	0.299392	0.0472018
																								Paenibacillus_stellifer	2.36e-05	7.06e-06	0.299153	0.0472018
																								Photobacterium_kishitanii	8.11e-06	2.3e-06	0.2836	0.0472018
																								Coriobacterium_glomerans	1.81e-06	5.05e-07	0.279006	0.0472018
																								Coriobacteriaceae_bacterium	8.93e-05	2.49e-05	0.278835	0.0472018
																								Halanaerobium_salsuginis	2.27e-06	6.26e-07	0.275771	0.0472018
																								Moraxella_osloensis	2.73e-06	6.75e-07	0.247253	0.0472018
																								Ruminococcus_sp._AF37-20	2.7e-05	6.25e-06	0.231481	0.0472018
																								Parabacteroides_sp._D13	5.87e-05	1.35e-05	0.229983	0.0472018
																								uncultured_bacterium_URE12	2.08e-06	4.67e-07	0.224519	0.0472018
																								Paenibacillus_sp._UNC499MF	3.12e-06	6.93e-07	0.222115	0.0472018
																								Acidobacterium_ailaaui	2.71e-05	5.92e-06	0.21845	0.0472018
																								Cohaesibacter_sp._ES.047	1.77e-06	3.86e-07	0.218079	0.0472018
																								Marinitoga_sp._1137	2.8e-06	6.1e-07	0.217857	0.0472018
																								Enorma_massiliensis	7.88e-06	1.67e-06	0.211929	0.0472018
																								Desulfovibrio_vulgaris	2.2e-06	4.65e-07	0.211364	0.0472018
																								Fibrobacter_sp._UWB13	0.000414225	8.33e-05	0.201098	0.0472018
																								Veillonella_dispar	3.41e-05	6.84e-06	0.200587	0.0472018
																								Flavobacterium_sp._Root420	3.95e-06	7.83e-07	0.198228	0.0472018
																								Oceanobacillus_oncorhynchi	1.59e-06	3.14e-07	0.197484	0.0472018
																								Ruminococcus_sp._AF34-12	1.62e-05	3.19e-06	0.196914	0.0472018
																								Butyrivibrio_sp._WCD2001	6.16e-05	1.2e-05	0.194805	0.0472018
																								Peptoniphilus_sp._KHD5	8.84e-07	1.59e-07	0.179864	0.0472018
																								Lysinibacillus_sp._B2A1	1.34e-06	2.38e-07	0.177612	0.0472018
																								Wohlfahrtiimonas_chitiniclastica	3.28e-05	5.67e-06	0.172866	0.0472018
																								Microbacterium_sp._BK664	9.23e-07	1.59e-07	0.172264	0.0472018
																								Acetobacter_sp._46_36	6.26e-05	1.05e-05	0.167732	0.0472018
																								Bacteroides_sp._OF03-11BH	2.61e-05	4.09e-06	0.156705	0.0472018
																								Scardovia_wiggsiae	2.51e-05	3.91e-06	0.155777	0.0472018
																								anaerobic_bacterium_MO-CFX2	1.52e-06	2.32e-07	0.152632	0.0472018
																								Cuspidothrix_issatschenkoi	8.47e-06	1.18e-06	0.139315	0.0472018
																								Acinetobacter_haemolyticus	1.35e-06	1.85e-07	0.137037	0.0472018
																								Desulfurococcales_archaeon_ex4484_217_2	1.7e-06	2.31e-07	0.135882	0.0472018
																								Shewanella_psychrophila	4.09e-06	5.4e-07	0.132029	0.0472018
																								Allochromatium_vinosum	1.23e-05	1.61e-06	0.130894	0.0472018
																								Fibrobacteres_bacterium_CG2_30_45_31	2.52e-05	3.14e-06	0.124603	0.0472018
																								Sutterella_sp._CAG:397	3.1e-06	3.86e-07	0.124516	0.0472018
																								Alkalispirochaeta_americana	1.42e-05	1.4e-06	0.0985915	0.0472018
																								Thiotrichaceae_bacterium_IS1	8.95e-06	6.73e-07	0.0751955	0.0472018
																								Butyricicoccus_sp._OF13-6	3.33e-05	2.36e-06	0.0708709	0.0472018
																								Geobacter_lovleyi	3.4e-06	2.32e-07	0.0682353	0.0472018
																								candidate_division_Kazan_bacterium_RBG_13_50_9	1.22e-06	7.73e-08	0.0633607	0.0472018
																								Blautia_sp._AM47-4	2.46e-06	1.54e-07	0.0626016	0.0472018
																								Flavobacterium_sp._GSN2	2.75e-06	1.55e-07	0.0563636	0.0472018
																								Xenorhabdus_hominickii	3.45e-06	1.92e-07	0.0556522	0.0472018
																								Desulfosporosinus_meridiei	1.61e-05	8.71e-07	0.0540994	0.0472018
																								Oscillatoria_acuminata	1.6e-05	7.43e-07	0.0464375	0.0472018
																								Alloscardovia_criceti	2.64e-05	1.22e-06	0.0462121	0.0472018
																								Lactobacillus_allii	1.89e-06	7.94e-08	0.0420106	0.0472018
																								Methylobacterium_sp._Leaf100	7.24e-06	1.15e-07	0.015884	0.0472018
																								Fibrobacter_sp._UWS2	0.00286935	3.35e-05	0.0116751	0.0472018
																								Bacillus_sp._FJAT-27264	5.46e-06	3.97e-08	0.00727106	0.0472018

## Sheet: Table S4a
Table S4a. The three-bile acid metabolism associated KEGG orthologs from the in vitro and in vivo studies.
KO_id	KO_function	P value	C-vivo mean	BA-vivo mean	FC
K01442	bile salt hydrolases	1	8.47e-06	8.16e-06	0.9634
K03453	bile acid:Na+ symporter, BASS family	1	0.000291261	0.000306369	1.05187
K07007	3-dehydro-bile acid Delta4,6-reductase	0.547619	0.000285605	0.000316642	1.10867
KO_id	KO_function	P value	C mean	CB mean	FC
K01442	bile salt hydrolases	0.690476	2.63e-05	2.14e-05	0.813688
K03453	bile acid:Na+ symporter, BASS family	0.690476	0.000475868	0.000405438	0.851997
K07007	3-dehydro-bile acid Delta4,6-reductase	0.84127	0.000172952	0.000186999	1.08122

## Sheet: Table S4b
Table S4b. Different KEGG ortholog from the in vitro study
KO_id	KO_function	P value	C mean	CB mean	FC
K11615	two-component system, CitB family, response regulator MalR	0.00902344	7.77674e-08	1.11566e-06	14.3461
K00102	D-lactate dehydrogenase (cytochrome)	0.00902344	1.17968e-06	3.64928e-06	3.09345
K07502	uncharacterized protein	0.00902344	3.56264e-06	8.79592e-06	2.46893
K08484	phosphotransferase system, enzyme I, PtsP	0.00902344	3.85001e-06	7.59893e-06	1.97374
K01739	cystathionine gamma-synthase	0.00902344	7.47498e-06	1.40097e-05	1.87421
K09774	lipopolysaccharide export system protein LptA	0.00902344	3.48234e-06	6.45419e-06	1.8534
K13677	1,2-diacylglycerol-3-alpha-glucose alpha-1,2-glucosyltransferase	0.00902344	1.9024e-06	3.35708e-06	1.76465
K00627	pyruvate dehydrogenase E2 component (dihydrolipoamide acetyltransferase)	0.00902344	2.24364e-05	3.77009e-05	1.68035
K00537	arsenate reductase	0.00902344	1.10179e-05	1.73366e-05	1.57349
K02401	flagellar biosynthetic protein FlhB	0.00902344	2.07598e-05	2.87705e-05	1.38588
K09680	type II pantothenate kinase	0.00902344	8.94656e-05	7.1421e-05	0.798306
K02069	putative ABC transport system permease protein	0.00902344	2.60817e-05	1.33261e-05	0.510937
K09127	CRISPR-associated protein Cmr3	0.00902344	5.95236e-06	2.283e-06	0.383545
K01337	lysyl endopeptidase	0.00902344	8.01691e-07	0	0
K09681	LysR family transcriptional regulator, transcription activator of glutamate synthase operon	0.0162936	1.16651e-07	1.38824e-06	11.9008
K21000	polysaccharide biosynthesis protein PslG	0.0162936	1.72067e-07	1.67124e-06	9.71274
K03053	DNA-directed RNA polymerase subunit H	0.0162936	2.84585e-07	1.0321e-06	3.62668
K02054	putative spermidine/putrescine transport system permease protein	0.0162936	7.1736e-07	2.16206e-06	3.01391
K06902	MFS transporter, UMF1 family	0.0162936	2.11347e-06	5.50685e-06	2.6056
K01133	choline-sulfatase	0.0162936	8.17514e-07	2.05685e-06	2.51597
K12218	intracellular multiplication protein IcmP	0.0162936	8.8264e-07	1.82625e-06	2.06908
K07289	AsmA protein	0.0162936	2.41791e-06	4.53747e-06	1.87661
K13004	galacturonosyltransferase	0.0162936	5.35716e-06	9.97529e-06	1.86205
K00208	enoyl-[acyl-carrier protein] reductase I [EC:1.3.1.9 1.3.1.10]	0.0162936	5.93733e-06	1.03129e-05	1.73696
K00626	acetyl-CoA C-acetyltransferase	0.0162936	2.48663e-05	4.29178e-05	1.72594
K02119	V/A-type H+/Na+-transporting ATPase subunit C	0.0162936	2.40942e-05	4.10223e-05	1.70258
K10011	UDP-4-amino-4-deoxy-L-arabinose formyltransferase / UDP-glucuronic acid dehydrogenase (UDP-4-keto-hexauronic acid decarboxylating)	0.0162936	4.18246e-06	6.99262e-06	1.67189
K06399	stage IV sporulation protein B	0.0162936	1.16354e-05	1.92508e-05	1.65451
K01754	threonine dehydratase	0.0162936	3.82121e-05	5.38102e-05	1.4082
K01771	1-phosphatidylinositol phosphodiesterase	0.0162936	4.89246e-05	3.7577e-05	0.768058
K11076	putrescine transport system ATP-binding protein	0.0162936	2.82607e-06	1.52579e-06	0.539899
K13727	phenolic acid decarboxylase	0.0162936	5.66062e-06	2.96176e-06	0.523221
K09000	CRISPR-associated protein Cmr4	0.0162936	6.04875e-06	2.16508e-06	0.357939
K01729	poly(beta-D-mannuronate) lyase	0.0282801	3.82867e-07	1.65355e-06	4.31887
K06298	germination protein M	0.0282801	1.53322e-06	5.43652e-06	3.54581
K13929	malonate decarboxylase alpha subunit	0.0282801	6.91832e-07	2.08449e-06	3.013
K00737	beta-1,4-mannosyl-glycoprotein beta-1,4-N-acetylglucosaminyltransferase	0.0282801	9.48701e-07	2.82337e-06	2.97604
K02116	ATP synthase protein I	0.0282801	1.46574e-06	3.76178e-06	2.56648
K03484	LacI family transcriptional regulator, sucrose operon repressor	0.0282801	1.54271e-06	3.85525e-06	2.49901
K02053	putative spermidine/putrescine transport system permease protein	0.0282801	8.04014e-07	1.81492e-06	2.25732
K03604	LacI family transcriptional regulator, purine nucleotide synthesis repressor	0.0282801	1.48026e-06	3.26035e-06	2.20255
K01788	N-acylglucosamine-6-phosphate 2-epimerase	0.0282801	1.72582e-06	3.74639e-06	2.17078
K06334	spore coat protein JC	0.0282801	4.13803e-06	8.75878e-06	2.11665
K08222	MFS transporter, YQGE family, putative transporter	0.0282801	1.70205e-06	3.3285e-06	1.95558
K08092	3-dehydro-L-gulonate 2-dehydrogenase	0.0282801	4.6327e-06	9.04715e-06	1.95289
K07284	sortase A	0.0282801	2.01692e-05	3.87533e-05	1.92141
K02619	4-amino-4-deoxychorismate lyase	0.0282801	1.39068e-06	2.57496e-06	1.85159
K02203	phosphoserine / homoserine phosphotransferase	0.0282801	1.83813e-05	3.34697e-05	1.82086
K00010	myo-inositol 2-dehydrogenase / D-chiro-inositol 1-dehydrogenase	0.0282801	9.81557e-06	1.74956e-05	1.78244
K02018	molybdate transport system permease protein	0.0282801	1.672e-05	2.86031e-05	1.71071
K12992	rhamnosyltransferase	0.0282801	7.7083e-06	1.27562e-05	1.65487
K00563	23S rRNA (guanine745-N1)-methyltransferase	0.0282801	5.28588e-06	8.73031e-06	1.65163
K00104	glycolate oxidase	0.0282801	2.88128e-05	4.75399e-05	1.64995
K03660	N-glycosylase/DNA lyase	0.0282801	1.44567e-05	2.3747e-05	1.64263
K01678	fumarate hydratase subunit beta	0.0282801	1.08825e-05	1.7553e-05	1.61296
K07010	putative glutamine amidotransferase	0.0282801	3.27862e-05	5.18113e-05	1.58028
K05879	dihydroxyacetone kinase, C-terminal domain	0.0282801	8.07721e-06	1.25062e-05	1.54833
K11189	phosphocarrier protein	0.0282801	3.15762e-05	4.73418e-05	1.49929
K19123	CRISPR system Cascade subunit CasA	0.0282801	2.01196e-05	3.01405e-05	1.49807
K05521	ADP-ribosyl-[dinitrogen reductase] hydrolase [EC:3.2.2.24]	0.0282801	2.28567e-06	3.3927e-06	1.48434
K01443	N-acetylglucosamine-6-phosphate deacetylase	0.0282801	0.000115618	0.000170851	1.47772
K03330	glutamyl-tRNA(Gln) amidotransferase subunit E	0.0282801	5.96649e-06	8.76685e-06	1.46935
K00261	glutamate dehydrogenase (NAD(P)+)	0.0282801	1.78998e-05	2.61016e-05	1.4582
K06442	23S rRNA (cytidine1920-2'-O)/16S rRNA (cytidine1409-2'-O)-methyltransferase	0.0282801	4.4866e-05	6.52625e-05	1.45461
K02755	PTS system, beta-glucoside-specific IIA component	0.0282801	1.6943e-05	2.46119e-05	1.45263
K00324	NAD(P) transhydrogenase subunit alpha	0.0282801	1.31058e-05	1.89658e-05	1.44712
K01515	ADP-ribose pyrophosphatase	0.0282801	5.521e-05	7.94781e-05	1.43956
K07040	uncharacterized protein	0.0282801	3.27894e-05	4.67559e-05	1.42595
K11358	aspartate aminotransferase	0.0282801	4.12967e-05	5.86655e-05	1.42059
K02756	PTS system, beta-glucoside-specific IIB component	0.0282801	1.73382e-05	2.46119e-05	1.41951
K03074	preprotein translocase subunit SecF	0.0282801	3.03474e-05	4.30245e-05	1.41773
K04517	prephenate dehydrogenase	0.0282801	6.20026e-05	8.68893e-05	1.40138
K15778	phosphomannomutase / phosphoglucomutase	0.0282801	1.36271e-05	1.87974e-05	1.37941
K09384	uncharacterized protein	0.0282801	2.85172e-05	3.7915e-05	1.32955
K01512	acylphosphatase	0.0282801	1.75521e-05	2.278e-05	1.29785
K00526	ribonucleoside-diphosphate reductase beta chain	0.0282801	2.63684e-06	1.58767e-06	0.602112
K19142	CRISPR-associated protein Cmr6	0.0282801	6.26657e-06	3.41305e-06	0.544645
K19076	CRISPR-associated protein Cmr2	0.0282801	6.70675e-06	3.5559e-06	0.530197
K16844	(2R)-3-sulfolactate dehydrogenase (NADP+)	0.0282801	8.47742e-07	1.22774e-07	0.144825
K00529	3-phenylpropionate/trans-cinnamate dioxygenase ferredoxin reductase component	0.0367139	0	4.33111e-07	#DIV/0!
K03050	DNA-directed RNA polymerase subunit E"	0.0367139	0	9.42303e-07	#DIV/0!
K05884	L-2-hydroxycarboxylate dehydrogenase (NAD+)	0.0367139	0	5.95415e-07	#DIV/0!
K07679	two-component system, NarL family, sensor histidine kinase EvgS	0.0367139	0	1.05172e-06	#DIV/0!
K08314	fructose-6-phosphate aldolase 2	0.0367139	0	1.12331e-06	#DIV/0!
K08372	putative serine protease PepD	0.0367139	0	5.34883e-07	#DIV/0!
K13889	glutathione transport system substrate-binding protein	0.0367139	0	7.32325e-07	#DIV/0!
K18141	membrane fusion protein, multidrug efflux system	0.0367139	0	5.03172e-07	#DIV/0!
K19585	multidrug efflux pump	0.0367139	0	1.09747e-06	#DIV/0!
K21313	T7 RNA polymerase	0.0367139	0	8.70937e-07	#DIV/0!
K01856	muconate cycloisomerase	0.0367139	6.75302e-07	0	0
K07397	putative redox protein	0.0472018	4.19704e-08	8.59601e-07	20.4811
K02347	DNA polymerase (family X)	0.0472018	8.73633e-08	8.25408e-07	9.44799
K18545	streptogrisin B	0.0472018	8.78426e-08	8.2382e-07	9.37836
K16783	biotin transport system permease protein	0.0472018	7.77674e-08	7.22533e-07	9.29095
K07744	transcriptional regulator	0.0472018	7.77674e-08	6.07964e-07	7.81772
K00004	(R,R)-butanediol dehydrogenase / meso-butanediol dehydrogenase / diacetyl reductase	0.0472018	3.81156e-07	2.94735e-06	7.73266
K01281	X-Pro dipeptidyl-peptidase	0.0472018	5.17727e-07	3.54384e-06	6.84499
K00598	trans-aconitate 2-methyltransferase	0.0472018	1.16651e-07	6.6051e-07	5.66227
K01492	phosphoribosylaminoimidazolecarboxamide formyltransferase	0.0472018	2.15084e-07	1.12451e-06	5.22823
K00955	bifunctional enzyme CysN/CysC	0.0472018	7.26054e-07	2.99732e-06	4.12824
K16074	zinc transporter	0.0472018	2.99025e-07	1.21856e-06	4.07512
K04086	ATP-dependent Clp protease ATP-binding subunit ClpL	0.0472018	3.48123e-07	1.29231e-06	3.7122
K01222	6-phospho-beta-glucosidase	0.0472018	1.00115e-06	3.05669e-06	3.0532
K19715	8-amino-3,8-dideoxy-alpha-D-manno-octulosonate transaminase	0.0472018	4.66967e-07	1.41967e-06	3.0402
K02749	PTS system, alpha-glucoside-specific IIB component	0.0472018	1.59815e-06	4.56357e-06	2.85552
K05815	sn-glycerol 3-phosphate transport system permease protein	0.0472018	1.55745e-06	4.06807e-06	2.612
K06392	stage III sporulation protein AC	0.0472018	3.86604e-06	9.98335e-06	2.58232
K09989	uncharacterized protein	0.0472018	6.08698e-06	1.54721e-05	2.54183
K13930	triphosphoribosyl-dephospho-CoA synthase	0.0472018	1.89403e-06	4.58831e-06	2.42251
K07404	6-phosphogluconolactonase	0.0472018	9.8807e-06	2.22906e-05	2.25597
K02160	acetyl-CoA carboxylase biotin carboxyl carrier protein	0.0472018	4.18363e-06	8.76467e-06	2.09499
K09775	uncharacterized protein	0.0472018	6.16015e-06	1.28866e-05	2.09193
K00836	diaminobutyrate-2-oxoglutarate transaminase	0.0472018	2.55959e-06	5.24171e-06	2.04787
K13014	undecaprenyl phosphate-alpha-L-ara4FN deformylase	0.0472018	1.63019e-06	3.32192e-06	2.03775
K05770	benzodiazapine receptor	0.0472018	3.05324e-06	6.11675e-06	2.00337
K01640	hydroxymethylglutaryl-CoA lyase	0.0472018	3.69868e-06	7.34364e-06	1.98547
K04031	ethanolamine utilization protein EutS	0.0472018	1.46509e-06	2.89948e-06	1.97905
K03338	5-dehydro-2-deoxygluconokinase	0.0472018	1.56996e-06	3.09772e-06	1.97312
K01684	galactonate dehydratase	0.0472018	1.89754e-05	3.6681e-05	1.93309
K04769	AbrB family transcriptional regulator, stage V sporulation protein T	0.0472018	8.66807e-06	1.64804e-05	1.90127
K03294	basic amino acid/polyamine antiporter, APA family	0.0472018	8.20895e-06	1.55851e-05	1.89855
K09116	uncharacterized protein	0.0472018	3.57272e-06	6.62206e-06	1.85351
K07652	two-component system, OmpR family, sensor histidine kinase VicK	0.0472018	8.11925e-06	1.49645e-05	1.84309
K18843	antitoxin HicB	0.0472018	2.9349e-06	5.19324e-06	1.76948
K01002	phosphoglycerol transferase	0.0472018	8.10612e-06	1.41714e-05	1.74824
K00853	L-ribulokinase	0.0472018	1.41384e-05	2.45222e-05	1.73444
K00375	GntR family transcriptional regulator / MocR family aminotransferase	0.0472018	1.72648e-05	2.92766e-05	1.69574
K14475	inhibitor of cysteine peptidase	0.0472018	4.17957e-06	7.02827e-06	1.68158
K00254	dihydroorotate dehydrogenase	0.0472018	1.28414e-05	2.08958e-05	1.62723
K07726	putative transcriptional regulator	0.0472018	1.33232e-05	2.16337e-05	1.62376
K16923	energy-coupling factor transport system substrate-specific component	0.0472018	7.54089e-06	1.20204e-05	1.59404
K05878	dihydroxyacetone kinase, N-terminal domain	0.0472018	1.36814e-05	2.14994e-05	1.57143
K07243	high-affinity iron transporter	0.0472018	9.75325e-06	1.52276e-05	1.56129
K06024	segregation and condensation protein B	0.0472018	3.06114e-05	4.74207e-05	1.54912
K02798	PTS system, mannitol-specific IIA component	0.0472018	7.58471e-06	1.17236e-05	1.54569
K02017	molybdate transport system ATP-binding protein	0.0472018	1.88753e-05	2.88991e-05	1.53106
K00882	1-phosphofructokinase	0.0472018	1.64005e-05	2.50895e-05	1.5298
K02020	molybdate transport system substrate-binding protein	0.0472018	1.79824e-05	2.73094e-05	1.51867
K06196	cytochrome c-type biogenesis protein	0.0472018	1.4481e-05	2.18217e-05	1.50692
K03079	L-ribulose-5-phosphate 3-epimerase	0.0472018	9.18678e-06	1.3828e-05	1.5052
K09824	uncharacterized protein	0.0472018	4.5647e-06	6.81356e-06	1.49266
K21065	beta-1,2-mannosidase	0.0472018	9.17534e-06	1.36782e-05	1.49075
K00123	formate dehydrogenase major subunit	0.0472018	1.72521e-05	2.47596e-05	1.43516
K07559	putative RNA 2'-phosphotransferase	0.0472018	1.2864e-05	1.8375e-05	1.4284
K07258	D-alanyl-D-alanine carboxypeptidase (penicillin-binding protein 5/6)	0.0472018	8.29583e-05	0.000117649	1.41817
K03688	ubiquinone biosynthesis protein	0.0472018	1.73456e-05	2.42881e-05	1.40024
K06206	sugar fermentation stimulation protein A	0.0472018	2.39255e-05	3.32262e-05	1.38873
K19883	bifunctional aminoglycoside 6'-N-acetyltransferase / aminoglycoside 2''-phosphotransferase	0.0472018	8.75174e-06	1.21397e-05	1.38712
K06864	uncharacterized protein	0.0472018	4.53166e-05	6.27369e-05	1.38441
K02057	simple sugar transport system permease protein	0.0472018	0.000146116	0.000202018	1.38259
K02588	nitrogenase iron protein NifH	0.0472018	1.33135e-05	1.81697e-05	1.36476
K02416	flagellar motor switch protein FliM	0.0472018	2.00395e-05	2.70015e-05	1.34741
K08714	voltage-gated sodium channel	0.0472018	1.87822e-05	2.50588e-05	1.33417
K09946	uncharacterized protein	0.0472018	3.09522e-05	4.12882e-05	1.33393
K04771	serine protease Do	0.0472018	6.89633e-05	9.16307e-05	1.32869
K08161	MFS transporter, DHA1 family, multidrug resistance protein	0.0472018	8.74286e-06	1.15104e-05	1.31655
K00528	ferredoxin--NADP+ reductase	0.0472018	6.97627e-05	9.17858e-05	1.31569
K09007	GTP cyclohydrolase I	0.0472018	1.6983e-05	2.2074e-05	1.29977
K16785	energy-coupling factor transport system permease protein	0.0472018	0.000113407	0.000143575	1.26601
K02026	multiple sugar transport system permease protein	0.0472018	0.000112913	0.000142696	1.26377
K05833	putative ABC transport system ATP-binding protein	0.0472018	7.30876e-05	9.23571e-05	1.26365
K12960	5-methylthioadenosine/S-adenosylhomocysteine deaminase	0.0472018	9.83145e-05	0.000123397	1.25512
K01854	UDP-galactopyranose mutase	0.0472018	0.00014598	0.000160589	1.10008
K10941	sigma-54 dependent transcriptional regulator, flagellar regulatory protein	0.0472018	2.66535e-06	2.10398e-06	0.789379
K03444	MFS transporter, SP family, sugar porter, other	0.0472018	1.75097e-05	1.08288e-05	0.618446
K01546	K+-transporting ATPase ATPase A chain	0.0472018	1.66065e-06	9.86138e-07	0.593827
K17363	urocanate reductase	0.0472018	9.75708e-07	4.73767e-07	0.485562
K01548	K+-transporting ATPase ATPase C chain	0.0472018	1.28162e-06	5.82145e-07	0.454224
K09728	uncharacterized protein	0.0472018	1.07515e-06	1.01901e-07	0.0947791

## Sheet: Table S4c
Table S4c. Different KEGG ortholog from the in vivo study
KO_id	KO_function	P value	C-vivo mean	BA-vivo mean	FC
K02483	two-component system, OmpR family, response regulator	0.00902344	0	6.36783e-06	#DIV/0!
K03079	L-ribulose-5-phosphate 3-epimerase	0.00902344	1.07854e-07	2.28867e-06	21.22
K17675	ATP-dependent RNA helicase SUPV3L1/SUV3	0.00902344	6.51185e-07	8.09625e-06	12.4331
K02821	PTS system, ascorbate-specific IIA component	0.00902344	4.0225e-07	4.26528e-06	10.6035
K18675	N,N'-diacetylchitobiose phosphorylase	0.00902344	6.11633e-07	5.16251e-06	8.44053
K00210	prephenate dehydrogenase	0.00902344	7.16786e-07	2.7618e-06	3.85302
K03475	PTS system, ascorbate-specific IIC component	0.00902344	2.94665e-06	8.32785e-06	2.82621
K01183	chitinase	0.00902344	2.13908e-05	4.98386e-05	2.32991
K10441	ribose transport system ATP-binding protein	0.00902344	2.32739e-05	3.452e-05	1.48321
K04043	molecular chaperone DnaK	0.00902344	0.000376719	0.000462801	1.2285
K07722	CopG family transcriptional regulator, nickel-responsive regulator	0.00902344	3.70216e-06	8.79757e-07	0.237634
K07798	membrane fusion protein, Cu(I)/Ag(I) efflux system	0.00902344	9.86761e-06	1.59941e-06	0.162087
K20959	diguanylate cyclase	0.00902344	1.15329e-06	1.56341e-07	0.135561
K19342	copper chaperone NosL	0.00902344	7.87593e-06	2.69243e-07	0.0341856
K07063	uncharacterized protein	0.00902344	6.26611e-06	1.58829e-07	0.0253473
K19340	Cu-processing system ATP-binding protein	0.00902344	6.21119e-06	1.5102e-07	0.0243142
K19341	Cu-processing system permease protein	0.00902344	8.39139e-06	1.58223e-07	0.0188554
K16066	3-hydroxy acid dehydrogenase / malonic semialdehyde reductase	0.0162936	1.49234e-07	5.93459e-06	39.7671
K07485	transposase	0.0162936	1.38564e-06	4.9275e-05	35.5611
K09882	cobaltochelatase CobS	0.0162936	6.48063e-06	0.000115288	17.7895
K02022	HlyD family secretion protein	0.0162936	7.39383e-07	5.06006e-06	6.84362
K01058	phospholipase A1	0.0162936	1.78357e-06	9.40143e-06	5.27112
K02852	UDP-N-acetyl-D-mannosaminouronate:lipid I N-acetyl-D-mannosaminouronosyltransferase	0.0162936	1.28758e-06	4.80862e-06	3.73461
K18640	plasmid segregation protein ParM	0.0162936	1.77543e-05	6.36123e-05	3.58292
K10548	putative multiple sugar transport system ATP-binding protein	0.0162936	7.30374e-06	1.93079e-05	2.64356
K05595	multiple antibiotic resistance protein	0.0162936	7.52313e-06	1.65499e-05	2.19987
K01972	DNA ligase (NAD+)	0.0162936	0.000353496	0.000431137	1.21964
K07062	uncharacterized protein	0.0162936	5.93893e-06	2.28593e-06	0.384907
K19049	chondroitin AC lyase	0.0162936	1.00704e-05	2.3101e-06	0.229395
K17240	inositol-phosphate transport system ATP-binding protein	0.0162936	4.71223e-06	4.99556e-07	0.106013
K15915	undecaprenyl phosphate N,N'-diacetylbacillosamine 1-phosphate transferase	0.0162936	3.86755e-06	3.84633e-07	0.0994516
K03201	type IV secretion system protein VirB6	0.0162936	5.84046e-05	5.17799e-06	0.0886571
K20542	endoglucanase	0.0282801	8.64259e-07	3.53026e-05	40.8472
K19237	gingipain K	0.0282801	7.6995e-07	4.2888e-06	5.57023
K00441	coenzyme F420 hydrogenase subunit beta	0.0282801	7.82964e-06	3.00118e-05	3.8331
K11104	melibiose permease	0.0282801	1.05364e-05	2.67721e-05	2.54091
K05825	2-aminoadipate transaminase	0.0282801	7.52374e-06	1.89294e-05	2.51595
K08234	glyoxylase I family protein	0.0282801	1.27916e-05	2.40753e-05	1.88212
K08281	nicotinamidase/pyrazinamidase	0.0282801	1.35911e-05	2.50795e-05	1.84529
K02371	enoyl-[acyl-carrier protein] reductase II [EC:1.3.1.9]	0.0282801	4.71543e-05	7.12216e-05	1.51039
K00239	succinate dehydrogenase / fumarate reductase, flavoprotein subunit	0.0282801	0.000226429	0.000291236	1.28621
K00895	diphosphate-dependent phosphofructokinase	0.0282801	0.000155822	0.000186601	1.19752
K01270	dipeptidase D	0.0282801	0.000410881	0.000488318	1.18846
K06179	23S rRNA pseudouridine955/2504/2580 synthase	0.0282801	0.000104117	7.36274e-05	0.707157
K09798	uncharacterized protein	0.0282801	1.81206e-05	7.6757e-06	0.423589
K07403	membrane-bound serine protease (ClpP class)	0.0282801	1.77008e-05	6.2919e-06	0.355458
K16203	D-amino peptidase	0.0282801	4.27963e-06	1.34735e-06	0.314828
K09003	uncharacterized protein	0.0282801	9.63789e-06	2.33402e-06	0.242171
K07337	penicillin-binding protein activator	0.0282801	1.23728e-05	2.68753e-06	0.217213
K06297	spore germination protein KC	0.0282801	8.86315e-06	1.17372e-06	0.132427
K07218	nitrous oxidase accessory protein	0.0282801	7.63846e-06	6.8635e-07	0.0898545
K00376	nitrous-oxide reductase	0.0282801	8.61406e-06	5.39579e-07	0.0626393
K01589	5-(carboxyamino)imidazole ribonucleotide synthase	0.0367139	0	1.09538e-06	#DIV/0!
K02538	activator of the mannose operon, transcriptional antiterminator	0.0367139	0	2.27451e-06	#DIV/0!
K03229	type III secretion protein U	0.0367139	0	1.05018e-05	#DIV/0!
K07227	heme iron utilization protein	0.0367139	0	5.61252e-06	#DIV/0!
K09938	uncharacterized protein	0.0367139	0	4.94844e-06	#DIV/0!
K10985	PTS system, galactosamine-specific IIC component	0.0367139	0	1.50068e-06	#DIV/0!
K12061	conjugal transfer pilus assembly protein TraW	0.0367139	0	9.16458e-06	#DIV/0!
K12488	Arf-GAP with SH3 domain, ANK repeat and PH domain-containing protein	0.0367139	0	6.24162e-07	#DIV/0!
K13930	triphosphoribosyl-dephospho-CoA synthase	0.0367139	0	9.39535e-07	#DIV/0!
K14165	atypical dual specificity phosphatase	0.0367139	0	1.40929e-06	#DIV/0!
K16436	dTDP-3-amino-2,3,6-trideoxy-4-keto-D-glucose/dTDP-3-amino-3,4,6-trideoxy-alpha-D-glucose/dTDP-2,6-dideoxy-D-kanosamine transaminase	0.0367139	0	3.73495e-06	#DIV/0!
K16929	energy-coupling factor transport system substrate-specific component	0.0367139	0	4.75892e-06	#DIV/0!
K18231	macrolide transport system ATP-binding/permease protein	0.0367139	0	1.07022e-06	#DIV/0!
K18816	aminoglycoside 6'-N-acetyltransferase I	0.0367139	0	3.41633e-06	#DIV/0!
K19076	CRISPR-associated protein Cmr2	0.0367139	0	1.55825e-06	#DIV/0!
K19509	PTS system, fructoselysine/glucoselysine-specific IID component	0.0367139	0	2.85909e-06	#DIV/0!
K20265	glutamate:GABA antiporter	0.0367139	0	8.25306e-07	#DIV/0!
K03278	UDP-D-galactose:(glucosyl)LPS alpha-1,3-D-galactosyltransferase	0.0367139	1.12476e-06	0	0
K04349	Ras-specific guanine nucleotide-releasing factor 1	0.0367139	5.42723e-07	0	0
K05796	electron transport protein HydN	0.0367139	6.56311e-07	0	0
K14128	F420-non-reducing hydrogenase small subunit	0.0367139	9.22057e-07	0	0
K20391	HTH-type transcriptional regulator, pleiotropic regulator of extracellular virulence genes	0.0367139	4.23663e-06	0	0
K03981	thiol:disulfide interchange protein DsbC	0.0472018	7.46168e-08	9.38052e-06	125.716
K11929	outer membrane pore protein E	0.0472018	8.5107e-08	8.81803e-06	103.611
K20266	type IV secretion system protein TrbJ	0.0472018	7.19028e-08	6.62755e-06	92.1738
K13735	adhesin/invasin	0.0472018	1.79757e-07	6.83995e-06	38.0511
K04019	ethanolamine utilization protein EutA	0.0472018	1.2766e-07	3.32581e-06	26.052
K15534	beta-D-galactosyl-(1->4)-L-rhamnose phosphorylase	0.0472018	7.46168e-08	1.47962e-06	19.8296
K01894	glutamyl-Q tRNA(Asp) synthetase	0.0472018	5.08025e-07	5.67224e-06	11.1653
K07071	uncharacterized protein	0.0472018	7.8197e-07	6.3228e-06	8.08573
K20543	cellulose synthase operon protein C	0.0472018	1.16679e-06	9.07232e-06	7.77548
K02256	cytochrome c oxidase subunit 1	0.0472018	1.04737e-06	8.10249e-06	7.73601
K15855	exo-1,4-beta-D-glucosaminidase	0.0472018	2.73092e-06	2.07221e-05	7.58795
K12880	THO complex subunit 3	0.0472018	1.49234e-07	9.73629e-07	6.52419
K07182	CBS domain-containing protein	0.0472018	9.05168e-07	5.35433e-06	5.9153
K07741	anti-repressor protein	0.0472018	1.04464e-06	5.58815e-06	5.34938
K01130	arylsulfatase	0.0472018	2.69631e-06	1.37517e-05	5.10021
K03483	mannitol operon transcriptional antiterminator	0.0472018	1.46674e-06	6.64098e-06	4.52771
K10798	poly [ADP-ribose] polymerase [EC:2.4.2.30]	0.0472018	5.70547e-06	2.478e-05	4.34319
K03476	L-ascorbate 6-phosphate lactonase	0.0472018	8.69618e-07	3.57482e-06	4.11079
K01838	beta-phosphoglucomutase	0.0472018	2.42871e-06	8.29964e-06	3.41731
K01623	fructose-bisphosphate aldolase, class I	0.0472018	3.83227e-06	8.73349e-06	2.27893
K09134	adenosyl-fluoride synthase	0.0472018	7.34598e-06	1.57298e-05	2.14127
K05979	2-phosphosulfolactate phosphatase	0.0472018	7.00814e-06	1.43171e-05	2.04292
K05350	beta-glucosidase	0.0472018	1.12335e-05	2.27886e-05	2.02863
K07175	PhoH-like ATPase	0.0472018	2.4627e-05	4.70155e-05	1.90911
K07735	putative transcriptional regulator	0.0472018	2.98426e-06	5.60698e-06	1.87885
K04068	anaerobic ribonucleoside-triphosphate reductase activating protein	0.0472018	0.000333077	0.000473811	1.42252
K07080	uncharacterized protein	0.0472018	4.49932e-05	6.17519e-05	1.37247
K03046	DNA-directed RNA polymerase subunit beta'	0.0472018	0.00045699	0.000534251	1.16906
K03625	N utilization substance protein B	0.0472018	0.000286888	0.000257526	0.897653
K02982	small subunit ribosomal protein S3	0.0472018	0.000340999	0.000304687	0.893512
K03111	single-strand DNA-binding protein	0.0472018	0.000615084	0.000493663	0.802594
K09747	uncharacterized protein	0.0472018	0.000143925	0.000110489	0.767687
K01586	diaminopimelate decarboxylase	0.0472018	0.000377085	0.000271627	0.720332
K07455	recombination protein RecT	0.0472018	2.69919e-05	1.83372e-05	0.679361
K00853	L-ribulokinase	0.0472018	6.95762e-06	4.48436e-06	0.644525
K03810	virulence factor	0.0472018	4.72461e-05	2.63124e-05	0.556921
K06518	holin-like protein	0.0472018	3.48831e-05	1.93598e-05	0.55499
K08722	5'-deoxynucleotidase	0.0472018	6.05814e-05	3.33953e-05	0.551247
K18431	CMP-N,N'-diacetyllegionaminic acid synthase	0.0472018	7.60305e-06	4.05766e-06	0.533689
K01426	amidase	0.0472018	7.17914e-06	3.48225e-06	0.485051
K15924	glucuronoarabinoxylan endo-1,4-beta-xylanase	0.0472018	2.15177e-05	9.17919e-06	0.426587
K19309	bacitracin transport system ATP-binding protein	0.0472018	1.48411e-05	5.81582e-06	0.391872
K02674	type IV pilus assembly protein PilY1	0.0472018	6.79729e-05	2.44924e-05	0.360326
K04940	opine dehydrogenase	0.0472018	1.12077e-05	3.91966e-06	0.349728
K01451	hippurate hydrolase	0.0472018	3.42106e-06	1.18277e-06	0.345731
K19075	CRISPR-associated protein Cst2	0.0472018	4.2159e-06	1.3833e-06	0.328114
K03117	sec-independent protein translocase protein TatB	0.0472018	4.52329e-06	1.37476e-06	0.30393
K12285	MSHA biogenesis protein MshO	0.0472018	2.56567e-05	5.8989e-06	0.229917
K07787	Cu(I)/Ag(I) efflux system membrane protein CusA/SilA	0.0472018	9.67481e-06	2.07339e-06	0.214308
K07558	tRNA nucleotidyltransferase (CCA-adding enzyme)	0.0472018	6.85106e-07	1.1114e-07	0.162223
K07339	mRNA interferase HicA	0.0472018	3.04431e-06	4.71076e-07	0.15474
K18918	RHH-type transcriptional regulator, rel operon repressor / antitoxin RelB	0.0472018	9.50696e-07	1.1539e-07	0.121374

## Sheet: Table S4d
Table S4d. Differential expression of cytochrome P450 monooxidase as identified by MetagenomeSeq in an in vitro study
ID	C mean	CB mean	logFC (CB/C)	SE	P value	adjust Pvalues
CYP107	0	0.000104781	0.965006	0.461377	0.0364764	1

## Sheet: Table S5a
Table S5a. Species database construction for matching GTDB taxonomy with NCBI organism names.
Archaea			Bacteria
gtdb_taxonomy_name	ncbi_organism_name		gtdb_taxonomy	ncbi_organism_name
d__Archaea;p__Methanobacteriota;c__Methanobacteria;o__Methanobacteriales;f__Methanobacteriaceae;g__Methanobrevibacter;s__Methanobrevibacter sp900314635	Methanobrevibacter sp. UBA187		d__Bacteria;p__Bacillota_A;c__Clostridia;o__Lachnospirales;f__Lachnospiraceae;g__AC2028;s__AC2028 sp002373975	Lachnospiraceae bacterium UBA3632
d__Archaea;p__Methanobacteriota;c__Methanobacteria;o__Methanobacteriales;f__Methanobacteriaceae;g__Methanobrevibacter;s__Methanobrevibacter sp900314635	Methanobrevibacter sp. UBA190		d__Bacteria;p__Bacillota_A;c__Clostridia;o__Lachnospirales;f__Lachnospiraceae;g__AC2028;s__AC2028 sp900320825	uncultured Lachnospiraceae bacterium
d__Archaea;p__Methanobacteriota;c__Methanobacteria;o__Methanobacteriales;f__Methanobacteriaceae;g__Methanobrevibacter;s__Methanobrevibacter sp900314635	Methanobrevibacter sp.		d__Bacteria;p__Bacillota_A;c__Clostridia;o__Lachnospirales;f__Lachnospiraceae;g__AC2028;s__AC2028 sp900320825	uncultured Lachnospiraceae bacterium
d__Archaea;p__Methanobacteriota;c__Methanobacteria;o__Methanobacteriales;f__Methanobacteriaceae;g__Methanobrevibacter;s__Methanobrevibacter sp900314635	uncultured Methanobrevibacter sp.		d__Bacteria;p__Bacillota_A;c__Clostridia;o__Lachnospirales;f__Lachnospiraceae;g__Acetatifactor;s__Acetatifactor sp002368865	Lachnospiraceae bacterium UBA3821
d__Archaea;p__Methanobacteriota;c__Methanobacteria;o__Methanobacteriales;f__Methanobacteriaceae;g__Methanobrevibacter;s__Methanobrevibacter sp900314635	uncultured Methanobrevibacter sp.		d__Bacteria;p__Bacillota_A;c__Clostridia;o__Lachnospirales;f__Lachnospiraceae;g__Acetatifactor;s__Acetatifactor sp900320485	uncultured Lachnospiraceae bacterium
d__Archaea;p__Methanobacteriota;c__Methanobacteria;o__Methanobacteriales;f__Methanobacteriaceae;g__Methanobrevibacter;s__Methanobrevibacter sp900314635	uncultured Methanobrevibacter sp.		d__Bacteria;p__Bacillota_A;c__Clostridia;o__Lachnospirales;f__Lachnospiraceae;g__Acetatifactor;s__Acetatifactor sp900320485	uncultured Lachnospiraceae bacterium
d__Archaea;p__Methanobacteriota;c__Methanobacteria;o__Methanobacteriales;f__Methanobacteriaceae;g__Methanobrevibacter;s__Methanobrevibacter sp900314635	uncultured Methanobrevibacter sp.		d__Bacteria;p__Bacillota_A;c__Clostridia;o__Lachnospirales;f__Lachnospiraceae;g__Acetatifactor;s__Acetatifactor sp900320485	uncultured Lachnospiraceae bacterium
d__Archaea;p__Methanobacteriota;c__Methanobacteria;o__Methanobacteriales;f__Methanobacteriaceae;g__Methanobrevibacter;s__Methanobrevibacter sp900314635	uncultured Methanobrevibacter sp.		d__Bacteria;p__Bacillota_C;c__Negativicutes;o__Acidaminococcales;f__Acidaminococcaceae;g__Acidaminococcus;s__Acidaminococcus fermentans	Acidaminococcus fermentans
d__Archaea;p__Methanobacteriota;c__Methanobacteria;o__Methanobacteriales;f__Methanobacteriaceae;g__Methanobrevibacter;s__Methanobrevibacter sp900314635	uncultured Methanobrevibacter sp.		d__Bacteria;p__Bacillota_C;c__Negativicutes;o__Acidaminococcales;f__Acidaminococcaceae;g__Acidaminococcus;s__Acidaminococcus fermentans	Acidaminococcus fermentans
d__Archaea;p__Methanobacteriota;c__Methanobacteria;o__Methanobacteriales;f__Methanobacteriaceae;g__Methanobrevibacter;s__Methanobrevibacter sp900314635	uncultured Methanobrevibacter sp.		d__Bacteria;p__Bacillota_C;c__Negativicutes;o__Acidaminococcales;f__Acidaminococcaceae;g__Acidaminococcus;s__Acidaminococcus fermentans_A	Acidaminococcus fermentans
d__Archaea;p__Methanobacteriota;c__Methanobacteria;o__Methanobacteriales;f__Methanobacteriaceae;g__Methanobrevibacter;s__Methanobrevibacter sp900314635	uncultured Methanobrevibacter sp.		d__Bacteria;p__Bacillota_C;c__Negativicutes;o__Acidaminococcales;f__Acidaminococcaceae;g__Acidaminococcus;s__Acidaminococcus fermentans_A	Acidaminococcus fermentans
d__Archaea;p__Methanobacteriota;c__Methanobacteria;o__Methanobacteriales;f__Methanobacteriaceae;g__Methanobrevibacter;s__Methanobrevibacter sp900314635	uncultured Methanobrevibacter sp.		d__Bacteria;p__Bacillota_C;c__Negativicutes;o__Acidaminococcales;f__Acidaminococcaceae;g__Acidaminococcus;s__Acidaminococcus fermentans	Acidaminococcus fermentans
d__Archaea;p__Methanobacteriota;c__Methanobacteria;o__Methanobacteriales;f__Methanobacteriaceae;g__Methanobrevibacter;s__Methanobrevibacter sp900314635	uncultured Methanobrevibacter sp.		d__Bacteria;p__Bacillota_C;c__Negativicutes;o__Acidaminococcales;f__Acidaminococcaceae;g__Acidaminococcus;s__Acidaminococcus fermentans	Acidaminococcus fermentans
d__Archaea;p__Methanobacteriota;c__Methanobacteria;o__Methanobacteriales;f__Methanobacteriaceae;g__Methanobrevibacter;s__Methanobrevibacter sp900314635	uncultured Methanobrevibacter sp.		d__Bacteria;p__Bacillota_C;c__Negativicutes;o__Acidaminococcales;f__Acidaminococcaceae;g__Acidaminococcus;s__Acidaminococcus fermentans	Acidaminococcus fermentans
d__Archaea;p__Methanobacteriota;c__Methanobacteria;o__Methanobacteriales;f__Methanobacteriaceae;g__Methanobrevibacter;s__Methanobrevibacter sp900314635	uncultured Methanobrevibacter sp.		d__Bacteria;p__Bacillota_C;c__Negativicutes;o__Acidaminococcales;f__Acidaminococcaceae;g__Acidaminococcus;s__Acidaminococcus fermentans	Firmicutes bacterium
d__Archaea;p__Methanobacteriota;c__Methanobacteria;o__Methanobacteriales;f__Methanobacteriaceae;g__Methanobrevibacter;s__Methanobrevibacter sp900314635	uncultured Methanobrevibacter sp.		d__Bacteria;p__Bacillota_C;c__Negativicutes;o__Acidaminococcales;f__Acidaminococcaceae;g__Acidaminococcus;s__Acidaminococcus fermentans	uncultured Acidaminococcus sp.
d__Archaea;p__Methanobacteriota;c__Methanobacteria;o__Methanobacteriales;f__Methanobacteriaceae;g__Methanobrevibacter;s__Methanobrevibacter sp900314635	uncultured Methanobrevibacter sp.		d__Bacteria;p__Bacillota_C;c__Negativicutes;o__Acidaminococcales;f__Acidaminococcaceae;g__Acidaminococcus;s__Acidaminococcus fermentans	uncultured Acidaminococcus sp.
d__Archaea;p__Methanobacteriota;c__Methanobacteria;o__Methanobacteriales;f__Methanobacteriaceae;g__Methanobrevibacter;s__Methanobrevibacter sp900314635	uncultured Methanobrevibacter sp.		d__Bacteria;p__Bacillota_C;c__Negativicutes;o__Acidaminococcales;f__Acidaminococcaceae;g__Acidaminococcus;s__Acidaminococcus fermentans	uncultured Acidaminococcus sp.
d__Archaea;p__Methanobacteriota;c__Methanobacteria;o__Methanobacteriales;f__Methanobacteriaceae;g__Methanobrevibacter;s__Methanobrevibacter sp900314635	uncultured Methanobrevibacter sp.		d__Bacteria;p__Bacillota_C;c__Negativicutes;o__Acidaminococcales;f__Acidaminococcaceae;g__Acidaminococcus;s__Acidaminococcus fermentans	uncultured Acidaminococcus sp.
d__Archaea;p__Methanobacteriota;c__Methanobacteria;o__Methanobacteriales;f__Methanobacteriaceae;g__Methanobrevibacter;s__Methanobrevibacter sp900314635	uncultured Methanobrevibacter sp.		d__Bacteria;p__Bacillota_C;c__Negativicutes;o__Acidaminococcales;f__Acidaminococcaceae;g__Acidaminococcus;s__Acidaminococcus fermentans	uncultured Acidaminococcus sp.
d__Archaea;p__Methanobacteriota;c__Methanobacteria;o__Methanobacteriales;f__Methanobacteriaceae;g__Methanobrevibacter;s__Methanobrevibacter sp900314635	uncultured Methanobrevibacter sp.		d__Bacteria;p__Bacillota_C;c__Negativicutes;o__Acidaminococcales;f__Acidaminococcaceae;g__Acidaminococcus;s__Acidaminococcus fermentans_A	uncultured bacterium
d__Archaea;p__Methanobacteriota;c__Methanobacteria;o__Methanobacteriales;f__Methanobacteriaceae;g__Methanobrevibacter;s__Methanobrevibacter sp900321995	uncultured Methanobrevibacter sp.		d__Bacteria;p__Bacillota_C;c__Negativicutes;o__Acidaminococcales;f__Acidaminococcaceae;g__Acidaminococcus;s__Acidaminococcus fermentans	Acidaminococcus fermentans DSM 20731
d__Archaea;p__Methanobacteriota;c__Methanobacteria;o__Methanobacteriales;f__Methanobacteriaceae;g__Methanobrevibacter;s__Methanobrevibacter sp900321995	uncultured Methanobrevibacter sp.		d__Bacteria;p__Bacillota_C;c__Negativicutes;o__Acidaminococcales;f__Acidaminococcaceae;g__Acidaminococcus;s__Acidaminococcus fermentans	Acidaminococcus fermentans DSM 20731
d__Archaea;p__Methanobacteriota;c__Methanobacteria;o__Methanobacteriales;f__Methanobacteriaceae;g__Methanobrevibacter_A;s__Methanobrevibacter_A millerae_B	Methanobrevibacter millerae		d__Bacteria;p__Bacillota_C;c__Negativicutes;o__Acidaminococcales;f__Acidaminococcaceae;g__Acidaminococcus;s__Acidaminococcus fermentans	Acidaminococcus fermentans
d__Archaea;p__Methanobacteriota;c__Methanobacteria;o__Methanobacteriales;f__Methanobacteriaceae;g__Methanobrevibacter_A;s__Methanobrevibacter_A millerae_B	Methanobrevibacter sp.		d__Bacteria;p__Bacillota_C;c__Negativicutes;o__Acidaminococcales;f__Acidaminococcaceae;g__Acidaminococcus;s__Acidaminococcus fermentans	Acidaminococcus fermentans
d__Archaea;p__Methanobacteriota;c__Methanobacteria;o__Methanobacteriales;f__Methanobacteriaceae;g__Methanobrevibacter_A;s__Methanobrevibacter_A millerae_A	Methanobrevibacter millerae		d__Bacteria;p__Bacillota_C;c__Negativicutes;o__Acidaminococcales;f__Acidaminococcaceae;g__Acidaminococcus;s__Acidaminococcus fermentans	Acidaminococcus fermentans
d__Archaea;p__Methanobacteriota;c__Methanobacteria;o__Methanobacteriales;f__Methanobacteriaceae;g__Methanobrevibacter_A;s__Methanobrevibacter_A millerae	Methanobrevibacter millerae		d__Bacteria;p__Bacillota_C;c__Negativicutes;o__Acidaminococcales;f__Acidaminococcaceae;g__Acidaminococcus;s__Acidaminococcus sp900314165	uncultured Acidaminococcus sp.
d__Archaea;p__Methanobacteriota;c__Methanobacteria;o__Methanobacteriales;f__Methanobacteriaceae;g__Methanobrevibacter_A;s__Methanobrevibacter_A sp900313645	Methanobrevibacter sp.		d__Bacteria;p__Bacillota_C;c__Negativicutes;o__Acidaminococcales;f__Acidaminococcaceae;g__Acidaminococcus;s__Acidaminococcus sp900314165	uncultured Acidaminococcus sp.
d__Archaea;p__Methanobacteriota;c__Methanobacteria;o__Methanobacteriales;f__Methanobacteriaceae;g__Methanobrevibacter_A;s__Methanobrevibacter_A sp900313645	uncultured Methanobrevibacter sp.		d__Bacteria;p__Bacillota_C;c__Negativicutes;o__Acidaminococcales;f__Acidaminococcaceae;g__Acidaminococcus;s__Acidaminococcus sp900315205	Acidaminococcus sp. UBA2908
d__Archaea;p__Methanobacteriota;c__Methanobacteria;o__Methanobacteriales;f__Methanobacteriaceae;g__Methanobrevibacter_A;s__Methanobrevibacter_A sp900313645	uncultured Methanobrevibacter sp.		d__Bacteria;p__Bacillota_C;c__Negativicutes;o__Acidaminococcales;f__Acidaminococcaceae;g__Acidaminococcus;s__Acidaminococcus sp900315205	Acidaminococcus sp. UBA2733
d__Archaea;p__Methanobacteriota;c__Methanobacteria;o__Methanobacteriales;f__Methanobacteriaceae;g__Methanobrevibacter_A;s__Methanobrevibacter_A sp900314615	uncultured Methanobrevibacter sp.		d__Bacteria;p__Bacillota_C;c__Negativicutes;o__Acidaminococcales;f__Acidaminococcaceae;g__Acidaminococcus;s__Acidaminococcus sp900315205	Acidaminococcus sp. UBA7736
d__Archaea;p__Methanobacteriota;c__Methanobacteria;o__Methanobacteriales;f__Methanobacteriaceae;g__Methanobrevibacter_A;s__Methanobrevibacter_A sp900314615	uncultured Methanobrevibacter sp.		d__Bacteria;p__Bacillota_C;c__Negativicutes;o__Acidaminococcales;f__Acidaminococcaceae;g__Acidaminococcus;s__Acidaminococcus sp900315205	uncultured Selenomonadales bacterium
d__Archaea;p__Methanobacteriota;c__Methanobacteria;o__Methanobacteriales;f__Methanobacteriaceae;g__Methanobrevibacter_A;s__Methanobrevibacter_A sp900314695	Methanobrevibacter sp. UBA188		d__Bacteria;p__Bacillota_C;c__Negativicutes;o__Acidaminococcales;f__Acidaminococcaceae;g__Acidaminococcus;s__Acidaminococcus sp900315205	uncultured Acidaminococcus sp.
d__Archaea;p__Methanobacteriota;c__Methanobacteria;o__Methanobacteriales;f__Methanobacteriaceae;g__Methanobrevibacter_A;s__Methanobrevibacter_A sp900314695	Methanobrevibacter sp.		d__Bacteria;p__Bacillota_C;c__Negativicutes;o__Acidaminococcales;f__Acidaminococcaceae;g__Acidaminococcus;s__Acidaminococcus sp900315205	uncultured Acidaminococcus sp.
d__Archaea;p__Methanobacteriota;c__Methanobacteria;o__Methanobacteriales;f__Methanobacteriaceae;g__Methanobrevibacter_A;s__Methanobrevibacter_A sp900314695	uncultured Methanobrevibacter sp.		d__Bacteria;p__Pseudomonadota;c__Gammaproteobacteria;o__Pseudomonadales;f__Moraxellaceae;g__Acinetobacter;s__Acinetobacter sp004331285	Acinetobacter sp. ANC 3781
d__Archaea;p__Methanobacteriota;c__Methanobacteria;o__Methanobacteriales;f__Methanobacteriaceae;g__Methanobrevibacter_A;s__Methanobrevibacter_A sp900314695	uncultured Methanobrevibacter sp.		d__Bacteria;p__Bacillota_A;c__Clostridia;o__Lachnospirales;f__Lachnospiraceae;g__Agathobacter;s__Agathobacter faecis	Roseburia sp. CAG:18
d__Archaea;p__Methanobacteriota;c__Methanobacteria;o__Methanobacteriales;f__Methanobacteriaceae;g__Methanobrevibacter_A;s__Methanobrevibacter_A sp900314695	uncultured Methanobrevibacter sp.		d__Bacteria;p__Bacillota_A;c__Clostridia;o__Lachnospirales;f__Lachnospiraceae;g__Agathobacter;s__Agathobacter faecis	Roseburia sp. CAG:18_43_25
d__Archaea;p__Methanobacteriota;c__Methanobacteria;o__Methanobacteriales;f__Methanobacteriaceae;g__Methanobrevibacter_A;s__Methanobrevibacter_A sp900314695	uncultured Methanobrevibacter sp.		d__Bacteria;p__Bacillota_A;c__Clostridia;o__Lachnospirales;f__Lachnospiraceae;g__Agathobacter;s__Agathobacter faecis	Lachnospiraceae bacterium UBA7294
d__Archaea;p__Methanobacteriota;c__Methanobacteria;o__Methanobacteriales;f__Methanobacteriaceae;g__Methanobrevibacter_A;s__Methanobrevibacter_A sp900314695	uncultured Methanobrevibacter sp.		d__Bacteria;p__Bacillota_A;c__Clostridia;o__Lachnospirales;f__Lachnospiraceae;g__Agathobacter;s__Agathobacter faecis	Lachnospiraceae bacterium UBA7272
d__Archaea;p__Methanobacteriota;c__Methanobacteria;o__Methanobacteriales;f__Methanobacteriaceae;g__Methanobrevibacter_A;s__Methanobrevibacter_A sp900314695	uncultured Methanobrevibacter sp.		d__Bacteria;p__Bacillota_A;c__Clostridia;o__Lachnospirales;f__Lachnospiraceae;g__Agathobacter;s__Agathobacter faecis	Roseburia sp.
d__Archaea;p__Methanobacteriota;c__Methanobacteria;o__Methanobacteriales;f__Methanobacteriaceae;g__Methanobrevibacter_A;s__Methanobrevibacter_A sp900314695	uncultured Methanobrevibacter sp.		d__Bacteria;p__Bacillota_A;c__Clostridia;o__Lachnospirales;f__Lachnospiraceae;g__Agathobacter;s__Agathobacter faecis	Roseburia sp.
d__Archaea;p__Methanobacteriota;c__Methanobacteria;o__Methanobacteriales;f__Methanobacteriaceae;g__Methanobrevibacter_A;s__Methanobrevibacter_A sp900314695	uncultured Methanobrevibacter sp.		d__Bacteria;p__Bacillota_A;c__Clostridia;o__Lachnospirales;f__Lachnospiraceae;g__Agathobacter;s__Agathobacter faecis	Roseburia sp.
d__Archaea;p__Methanobacteriota;c__Methanobacteria;o__Methanobacteriales;f__Methanobacteriaceae;g__Methanobrevibacter_A;s__Methanobrevibacter_A sp900314695	uncultured Methanobrevibacter sp.		d__Bacteria;p__Bacillota_A;c__Clostridia;o__Lachnospirales;f__Lachnospiraceae;g__Agathobacter;s__Agathobacter faecis	[Eubacterium] rectale
d__Archaea;p__Methanobacteriota;c__Methanobacteria;o__Methanobacteriales;f__Methanobacteriaceae;g__Methanobrevibacter_A;s__Methanobrevibacter_A sp900314695	uncultured Methanobrevibacter sp.		d__Bacteria;p__Bacillota_A;c__Clostridia;o__Lachnospirales;f__Lachnospiraceae;g__Agathobacter;s__Agathobacter faecis	Roseburia faecis
d__Archaea;p__Methanobacteriota;c__Methanobacteria;o__Methanobacteriales;f__Methanobacteriaceae;g__Methanobrevibacter_A;s__Methanobrevibacter_A sp900314695	uncultured Methanobrevibacter sp.		d__Bacteria;p__Bacillota_A;c__Clostridia;o__Lachnospirales;f__Lachnospiraceae;g__Agathobacter;s__Agathobacter faecis	Roseburia faecis
d__Archaea;p__Methanobacteriota;c__Methanobacteria;o__Methanobacteriales;f__Methanobacteriaceae;g__Methanobrevibacter_A;s__Methanobrevibacter_A sp900314695	uncultured Methanobrevibacter sp.		d__Bacteria;p__Bacillota_A;c__Clostridia;o__Lachnospirales;f__Lachnospiraceae;g__Agathobacter;s__Agathobacter faecis	Roseburia faecis
d__Archaea;p__Methanobacteriota;c__Methanobacteria;o__Methanobacteriales;f__Methanobacteriaceae;g__Methanobrevibacter_A;s__Methanobrevibacter_A sp900314695	uncultured Methanobrevibacter sp.		d__Bacteria;p__Bacillota_A;c__Clostridia;o__Lachnospirales;f__Lachnospiraceae;g__Agathobacter;s__Agathobacter faecis	Firmicutes bacterium
d__Archaea;p__Methanobacteriota;c__Methanobacteria;o__Methanobacteriales;f__Methanobacteriaceae;g__Methanobrevibacter_A;s__Methanobrevibacter_A sp900314695	uncultured Methanobrevibacter sp.		d__Bacteria;p__Bacillota_A;c__Clostridia;o__Lachnospirales;f__Lachnospiraceae;g__Agathobacter;s__Agathobacter faecis	Agathobacter sp.
d__Archaea;p__Methanobacteriota;c__Methanobacteria;o__Methanobacteriales;f__Methanobacteriaceae;g__Methanobrevibacter_A;s__Methanobrevibacter_A sp900314695	uncultured Methanobrevibacter sp.		d__Bacteria;p__Bacillota_A;c__Clostridia;o__Lachnospirales;f__Lachnospiraceae;g__Agathobacter;s__Agathobacter faecis	Agathobacter sp.
d__Archaea;p__Methanobacteriota;c__Methanobacteria;o__Methanobacteriales;f__Methanobacteriaceae;g__Methanobrevibacter_A;s__Methanobrevibacter_A sp900314695	uncultured Methanobrevibacter sp.		d__Bacteria;p__Bacillota_A;c__Clostridia;o__Lachnospirales;f__Lachnospiraceae;g__Agathobacter;s__Agathobacter faecis	Agathobacter sp.
d__Archaea;p__Methanobacteriota;c__Methanobacteria;o__Methanobacteriales;f__Methanobacteriaceae;g__Methanobrevibacter_A;s__Methanobrevibacter_A sp900314695	uncultured Methanobrevibacter sp.		d__Bacteria;p__Bacillota_A;c__Clostridia;o__Lachnospirales;f__Lachnospiraceae;g__Agathobacter;s__Agathobacter faecis	Agathobacter sp.
d__Archaea;p__Methanobacteriota;c__Methanobacteria;o__Methanobacteriales;f__Methanobacteriaceae;g__Methanobrevibacter_A;s__Methanobrevibacter_A sp900314695	uncultured Methanobrevibacter sp.		d__Bacteria;p__Bacillota_A;c__Clostridia;o__Lachnospirales;f__Lachnospiraceae;g__Agathobacter;s__Agathobacter faecis	Agathobacter sp.
d__Archaea;p__Methanobacteriota;c__Methanobacteria;o__Methanobacteriales;f__Methanobacteriaceae;g__Methanobrevibacter_A;s__Methanobrevibacter_A sp900314695	uncultured Methanobrevibacter sp.		d__Bacteria;p__Bacillota_A;c__Clostridia;o__Lachnospirales;f__Lachnospiraceae;g__Agathobacter;s__Agathobacter faecis	Agathobacter sp.
d__Archaea;p__Methanobacteriota;c__Methanobacteria;o__Methanobacteriales;f__Methanobacteriaceae;g__Methanobrevibacter_A;s__Methanobrevibacter_A sp900314695	uncultured Methanobrevibacter sp.		d__Bacteria;p__Bacillota_A;c__Clostridia;o__Lachnospirales;f__Lachnospiraceae;g__Agathobacter;s__Agathobacter faecis	Agathobacter sp.
d__Archaea;p__Methanobacteriota;c__Methanobacteria;o__Methanobacteriales;f__Methanobacteriaceae;g__Methanobrevibacter_A;s__Methanobrevibacter_A sp900314695	uncultured Methanobrevibacter sp.		d__Bacteria;p__Bacillota_A;c__Clostridia;o__Lachnospirales;f__Lachnospiraceae;g__Agathobacter;s__Agathobacter faecis	Roseburia faecis
d__Archaea;p__Methanobacteriota;c__Methanobacteria;o__Methanobacteriales;f__Methanobacteriaceae;g__Methanobrevibacter_A;s__Methanobrevibacter_A sp900314695	uncultured Methanobrevibacter sp.		d__Bacteria;p__Bacillota_A;c__Clostridia;o__Lachnospirales;f__Lachnospiraceae;g__Agathobacter;s__Agathobacter faecis	Agathobacter sp.
d__Archaea;p__Methanobacteriota;c__Methanobacteria;o__Methanobacteriales;f__Methanobacteriaceae;g__Methanobrevibacter_A;s__Methanobrevibacter_A sp900314695	uncultured Methanobrevibacter sp.		d__Bacteria;p__Bacillota_A;c__Clostridia;o__Lachnospirales;f__Lachnospiraceae;g__Agathobacter;s__Agathobacter faecis	Agathobacter sp.
d__Archaea;p__Methanobacteriota;c__Methanobacteria;o__Methanobacteriales;f__Methanobacteriaceae;g__Methanobrevibacter_A;s__Methanobrevibacter_A sp900314695	uncultured Methanobrevibacter sp.		d__Bacteria;p__Bacillota_A;c__Clostridia;o__Lachnospirales;f__Lachnospiraceae;g__Agathobacter;s__Agathobacter faecis	Agathobacter sp.
d__Archaea;p__Methanobacteriota;c__Methanobacteria;o__Methanobacteriales;f__Methanobacteriaceae;g__Methanobrevibacter_A;s__Methanobrevibacter_A sp900314695	Methanobrevibacter sp. UBA188		d__Bacteria;p__Bacillota_A;c__Clostridia;o__Lachnospirales;f__Lachnospiraceae;g__Agathobacter;s__Agathobacter faecis	Roseburia sp.
d__Archaea;p__Methanobacteriota;c__Methanobacteria;o__Methanobacteriales;f__Methanobacteriaceae;g__Methanobrevibacter_A;s__Methanobrevibacter_A sp900316895	uncultured Methanobrevibacter sp.		d__Bacteria;p__Bacillota_A;c__Clostridia;o__Lachnospirales;f__Lachnospiraceae;g__Agathobacter;s__Agathobacter faecis	Lachnospiraceae bacterium
d__Archaea;p__Methanobacteriota;c__Methanobacteria;o__Methanobacteriales;f__Methanobacteriaceae;g__Methanobrevibacter_A;s__Methanobrevibacter_A sp900316895	uncultured Methanobrevibacter sp.		d__Bacteria;p__Bacillota_A;c__Clostridia;o__Lachnospirales;f__Lachnospiraceae;g__Agathobacter;s__Agathobacter faecis	Roseburia faecis
d__Archaea;p__Methanobacteriota;c__Methanobacteria;o__Methanobacteriales;f__Methanobacteriaceae;g__Methanobrevibacter_A;s__Methanobrevibacter_A sp900317865	uncultured Methanobrevibacter sp.		d__Bacteria;p__Bacillota_A;c__Clostridia;o__Lachnospirales;f__Lachnospiraceae;g__Agathobacter;s__Agathobacter faecis	Roseburia faecis
d__Archaea;p__Methanobacteriota;c__Methanobacteria;o__Methanobacteriales;f__Methanobacteriaceae;g__Methanobrevibacter_A;s__Methanobrevibacter_A sp900317865	uncultured Methanobrevibacter sp.		d__Bacteria;p__Bacillota_A;c__Clostridia;o__Lachnospirales;f__Lachnospiraceae;g__Agathobacter;s__Agathobacter faecis	Roseburia faecis
d__Archaea;p__Methanobacteriota;c__Methanobacteria;o__Methanobacteriales;f__Methanobacteriaceae;g__Methanobrevibacter_A;s__Methanobrevibacter_A sp900317865	uncultured Methanobrevibacter sp.		d__Bacteria;p__Bacillota_A;c__Clostridia;o__Lachnospirales;f__Lachnospiraceae;g__Agathobacter;s__Agathobacter faecis	Roseburia faecis
d__Archaea;p__Methanobacteriota;c__Methanobacteria;o__Methanobacteriales;f__Methanobacteriaceae;g__Methanobrevibacter_A;s__Methanobrevibacter_A sp900317865	uncultured Methanobrevibacter sp.		d__Bacteria;p__Bacillota_A;c__Clostridia;o__Lachnospirales;f__Lachnospiraceae;g__Agathobacter;s__Agathobacter faecis	Lachnobacterium sp.
d__Archaea;p__Methanobacteriota;c__Methanobacteria;o__Methanobacteriales;f__Methanobacteriaceae;g__Methanobrevibacter_A;s__Methanobrevibacter_A sp900317865	uncultured Methanobrevibacter sp.		d__Bacteria;p__Bacillota_A;c__Clostridia;o__Lachnospirales;f__Lachnospiraceae;g__Agathobacter;s__Agathobacter faecis	Lachnobacterium sp.
d__Archaea;p__Methanobacteriota;c__Methanobacteria;o__Methanobacteriales;f__Methanobacteriaceae;g__Methanobrevibacter_A;s__Methanobrevibacter_A sp900317865	uncultured Methanobrevibacter sp.		d__Bacteria;p__Bacillota_A;c__Clostridia;o__Lachnospirales;f__Lachnospiraceae;g__Agathobacter;s__Agathobacter faecis	Roseburia sp.
d__Archaea;p__Methanobacteriota;c__Methanobacteria;o__Methanobacteriales;f__Methanobacteriaceae;g__Methanobrevibacter_A;s__Methanobrevibacter_A sp900317865	uncultured Methanobrevibacter sp.		d__Bacteria;p__Bacillota_A;c__Clostridia;o__Lachnospirales;f__Lachnospiraceae;g__Agathobacter;s__Agathobacter faecis	Lachnobacterium sp.
d__Archaea;p__Methanobacteriota;c__Methanobacteria;o__Methanobacteriales;f__Methanobacteriaceae;g__Methanobrevibacter_A;s__Methanobrevibacter_A sp900317865	uncultured Methanobrevibacter sp.		d__Bacteria;p__Bacillota_A;c__Clostridia;o__Lachnospirales;f__Lachnospiraceae;g__Agathobacter;s__Agathobacter faecis	Roseburia sp.
d__Archaea;p__Methanobacteriota;c__Methanobacteria;o__Methanobacteriales;f__Methanobacteriaceae;g__Methanobrevibacter_A;s__Methanobrevibacter_A sp900318035	uncultured Methanobrevibacter sp.		d__Bacteria;p__Bacillota_A;c__Clostridia;o__Lachnospirales;f__Lachnospiraceae;g__Agathobacter;s__Agathobacter faecis	Roseburia sp.
d__Archaea;p__Methanobacteriota;c__Methanobacteria;o__Methanobacteriales;f__Methanobacteriaceae;g__Methanobrevibacter_A;s__Methanobrevibacter_A sp900318035	uncultured Methanobrevibacter sp.		d__Bacteria;p__Bacillota_A;c__Clostridia;o__Lachnospirales;f__Lachnospiraceae;g__Agathobacter;s__Agathobacter faecis	Roseburia faecis
d__Archaea;p__Methanobacteriota;c__Methanobacteria;o__Methanobacteriales;f__Methanobacteriaceae;g__Methanobrevibacter_A;s__Methanobrevibacter_A sp900319535	uncultured Methanobrevibacter sp.		d__Bacteria;p__Bacillota_A;c__Clostridia;o__Lachnospirales;f__Lachnospiraceae;g__Agathobacter;s__Agathobacter faecis	Firmicutes bacterium
d__Archaea;p__Methanobacteriota;c__Methanobacteria;o__Methanobacteriales;f__Methanobacteriaceae;g__Methanobrevibacter_A;s__Methanobrevibacter_A sp900319535	uncultured Methanobrevibacter sp.		d__Bacteria;p__Bacillota_A;c__Clostridia;o__Lachnospirales;f__Lachnospiraceae;g__Agathobacter;s__Agathobacter faecis	Firmicutes bacterium
d__Archaea;p__Methanobacteriota;c__Methanobacteria;o__Methanobacteriales;f__Methanobacteriaceae;g__Methanobrevibacter_A;s__Methanobrevibacter_A sp900319535	uncultured Methanobrevibacter sp.		d__Bacteria;p__Bacillota_A;c__Clostridia;o__Lachnospirales;f__Lachnospiraceae;g__Agathobacter;s__Agathobacter faecis	Firmicutes bacterium
d__Archaea;p__Methanobacteriota;c__Methanobacteria;o__Methanobacteriales;f__Methanobacteriaceae;g__Methanobrevibacter_A;s__Methanobrevibacter_A sp900319535	uncultured Methanobrevibacter sp.		d__Bacteria;p__Bacillota_A;c__Clostridia;o__Lachnospirales;f__Lachnospiraceae;g__Agathobacter;s__Agathobacter faecis	uncultured Lachnospiraceae bacterium
d__Archaea;p__Methanobacteriota;c__Methanobacteria;o__Methanobacteriales;f__Methanobacteriaceae;g__Methanobrevibacter_A;s__Methanobrevibacter_A sp900319535	uncultured Methanobrevibacter sp.		d__Bacteria;p__Bacillota_A;c__Clostridia;o__Lachnospirales;f__Lachnospiraceae;g__Agathobacter;s__Agathobacter faecis	uncultured Lachnobacterium sp.
d__Archaea;p__Methanobacteriota;c__Methanobacteria;o__Methanobacteriales;f__Methanobacteriaceae;g__Methanobrevibacter_A;s__Methanobrevibacter_A sp900319535	uncultured Methanobrevibacter sp.		d__Bacteria;p__Bacillota_A;c__Clostridia;o__Lachnospirales;f__Lachnospiraceae;g__Agathobacter;s__Agathobacter faecis	Lachnospiraceae bacterium
d__Archaea;p__Methanobacteriota;c__Methanobacteria;o__Methanobacteriales;f__Methanobacteriaceae;g__Methanobrevibacter_A;s__Methanobrevibacter_A sp900319535	uncultured Methanobrevibacter sp.		d__Bacteria;p__Bacillota_A;c__Clostridia;o__Lachnospirales;f__Lachnospiraceae;g__Agathobacter;s__Agathobacter faecis	uncultured Lachnospiraceae bacterium
d__Archaea;p__Methanobacteriota;c__Methanobacteria;o__Methanobacteriales;f__Methanobacteriaceae;g__Methanobrevibacter_A;s__Methanobrevibacter_A sp900319535	uncultured Methanobrevibacter sp.		d__Bacteria;p__Bacillota_A;c__Clostridia;o__Lachnospirales;f__Lachnospiraceae;g__Agathobacter;s__Agathobacter faecis	uncultured Lachnospiraceae bacterium
d__Archaea;p__Methanobacteriota;c__Methanobacteria;o__Methanobacteriales;f__Methanobacteriaceae;g__Methanobrevibacter_A;s__Methanobrevibacter_A sp900319535	uncultured Methanobrevibacter sp.		d__Bacteria;p__Bacillota_A;c__Clostridia;o__Lachnospirales;f__Lachnospiraceae;g__Agathobacter;s__Agathobacter faecis	Lachnospiraceae bacterium
d__Archaea;p__Methanobacteriota;c__Methanobacteria;o__Methanobacteriales;f__Methanobacteriaceae;g__Methanobrevibacter_A;s__Methanobrevibacter_A sp900319535	uncultured Methanobrevibacter sp.		d__Bacteria;p__Bacillota_A;c__Clostridia;o__Lachnospirales;f__Lachnospiraceae;g__Agathobacter;s__Agathobacter faecis	Roseburia faecis
d__Archaea;p__Methanobacteriota;c__Methanobacteria;o__Methanobacteriales;f__Methanobacteriaceae;g__Methanobrevibacter_A;s__Methanobrevibacter_A sp900319535	uncultured Methanobrevibacter sp.		d__Bacteria;p__Bacillota_A;c__Clostridia;o__Lachnospirales;f__Lachnospiraceae;g__Agathobacter;s__Agathobacter faecis	uncultured Agathobacter sp.
d__Archaea;p__Methanobacteriota;c__Methanobacteria;o__Methanobacteriales;f__Methanobacteriaceae;g__Methanobrevibacter_A;s__Methanobrevibacter_A sp900319535	uncultured Methanobrevibacter sp.		d__Bacteria;p__Bacillota_A;c__Clostridia;o__Lachnospirales;f__Lachnospiraceae;g__Agathobacter;s__Agathobacter faecis	uncultured Agathobacter sp.
d__Archaea;p__Methanobacteriota;c__Methanobacteria;o__Methanobacteriales;f__Methanobacteriaceae;g__Methanobrevibacter_A;s__Methanobrevibacter_A sp900319535	uncultured Methanobrevibacter sp.		d__Bacteria;p__Bacillota_A;c__Clostridia;o__Lachnospirales;f__Lachnospiraceae;g__Agathobacter;s__Agathobacter faecis	uncultured Agathobacter sp.
d__Archaea;p__Methanobacteriota;c__Methanobacteria;o__Methanobacteriales;f__Methanobacteriaceae;g__Methanobrevibacter_A;s__Methanobrevibacter_A sp900319535	uncultured Methanobrevibacter sp.		d__Bacteria;p__Bacillota_A;c__Clostridia;o__Lachnospirales;f__Lachnospiraceae;g__Agathobacter;s__Agathobacter faecis	uncultured Agathobacter sp.
d__Archaea;p__Methanobacteriota;c__Methanobacteria;o__Methanobacteriales;f__Methanobacteriaceae;g__Methanobrevibacter_A;s__Methanobrevibacter_A sp900319535	uncultured Methanobrevibacter sp.		d__Bacteria;p__Bacillota_A;c__Clostridia;o__Lachnospirales;f__Lachnospiraceae;g__Agathobacter;s__Agathobacter faecis	Roseburia faecis
d__Archaea;p__Methanobacteriota;c__Methanobacteria;o__Methanobacteriales;f__Methanobacteriaceae;g__Methanobrevibacter_A;s__Methanobrevibacter_A sp900319985	uncultured Methanobrevibacter sp.		d__Bacteria;p__Bacillota_A;c__Clostridia;o__Lachnospirales;f__Lachnospiraceae;g__Agathobacter;s__Agathobacter faecis	Roseburia faecis
d__Archaea;p__Methanobacteriota;c__Methanobacteria;o__Methanobacteriales;f__Methanobacteriaceae;g__Methanobrevibacter_A;s__Methanobrevibacter_A sp900319985	uncultured Methanobrevibacter sp.		d__Bacteria;p__Bacillota_A;c__Clostridia;o__Lachnospirales;f__Lachnospiraceae;g__Agathobacter;s__Agathobacter faecis	Roseburia faecis
d__Archaea;p__Methanobacteriota;c__Methanobacteria;o__Methanobacteriales;f__Methanobacteriaceae;g__Methanobrevibacter_A;s__Methanobrevibacter_A sp900319985	uncultured Methanobrevibacter sp.		d__Bacteria;p__Bacillota_A;c__Clostridia;o__Lachnospirales;f__Lachnospiraceae;g__Agathobacter;s__Agathobacter faecis	Roseburia faecis
d__Archaea;p__Methanobacteriota;c__Methanobacteria;o__Methanobacteriales;f__Methanobacteriaceae;g__Methanobrevibacter_A;s__Methanobrevibacter_A sp900319985	uncultured Methanobrevibacter sp.		d__Bacteria;p__Bacillota_A;c__Clostridia;o__Lachnospirales;f__Lachnospiraceae;g__Agathobacter;s__Agathobacter faecis	Roseburia faecis
d__Archaea;p__Methanobacteriota;c__Methanobacteria;o__Methanobacteriales;f__Methanobacteriaceae;g__Methanobrevibacter_A;s__Methanobrevibacter_A sp900320515	Methanobrevibacter sp. UBA212		d__Bacteria;p__Bacillota_A;c__Clostridia;o__Lachnospirales;f__Lachnospiraceae;g__Agathobacter;s__Agathobacter faecis	Roseburia faecis
d__Archaea;p__Methanobacteriota;c__Methanobacteria;o__Methanobacteriales;f__Methanobacteriaceae;g__Methanobrevibacter_A;s__Methanobrevibacter_A sp900320515	uncultured Methanobrevibacter sp.		d__Bacteria;p__Bacillota_A;c__Clostridia;o__Lachnospirales;f__Lachnospiraceae;g__Agathobacter;s__Agathobacter faecis	Roseburia faecis
d__Archaea;p__Methanobacteriota;c__Methanobacteria;o__Methanobacteriales;f__Methanobacteriaceae;g__Methanobrevibacter_A;s__Methanobrevibacter_A sp900320515	uncultured Methanobrevibacter sp.		d__Bacteria;p__Bacillota_A;c__Clostridia;o__Lachnospirales;f__Lachnospiraceae;g__Agathobacter;s__Agathobacter faecis	Roseburia faecis
d__Archaea;p__Methanobacteriota;c__Methanobacteria;o__Methanobacteriales;f__Methanobacteriaceae;g__Methanobrevibacter_A;s__Methanobrevibacter_A sp900320515	uncultured Methanobrevibacter sp.		d__Bacteria;p__Bacillota_A;c__Clostridia;o__Lachnospirales;f__Lachnospiraceae;g__Agathobacter;s__Agathobacter faecis	Roseburia faecis
d__Archaea;p__Methanobacteriota;c__Methanobacteria;o__Methanobacteriales;f__Methanobacteriaceae;g__Methanobrevibacter_A;s__Methanobrevibacter_A sp900320515	uncultured Methanobrevibacter sp.		d__Bacteria;p__Bacillota_A;c__Clostridia;o__Lachnospirales;f__Lachnospiraceae;g__Agathobacter;s__Agathobacter faecis	Roseburia faecis
d__Archaea;p__Methanobacteriota;c__Methanobacteria;o__Methanobacteriales;f__Methanobacteriaceae;g__Methanobrevibacter_A;s__Methanobrevibacter_A sp900320515	uncultured Methanobrevibacter sp.		d__Bacteria;p__Bacillota_A;c__Clostridia;o__Lachnospirales;f__Lachnospiraceae;g__Agathobacter;s__Agathobacter faecis	Roseburia faecis
d__Archaea;p__Methanobacteriota;c__Methanobacteria;o__Methanobacteriales;f__Methanobacteriaceae;g__Methanobrevibacter_A;s__Methanobrevibacter_A sp900320515	uncultured Methanobrevibacter sp.		d__Bacteria;p__Bacillota_A;c__Clostridia;o__Lachnospirales;f__Lachnospiraceae;g__Agathobacter;s__Agathobacter faecis	Roseburia faecis
d__Archaea;p__Methanobacteriota;c__Methanobacteria;o__Methanobacteriales;f__Methanobacteriaceae;g__Methanobrevibacter_A;s__Methanobrevibacter_A sp900320515	uncultured Methanobrevibacter sp.		d__Bacteria;p__Bacillota_A;c__Clostridia;o__Lachnospirales;f__Lachnospiraceae;g__Agathobacter;s__Agathobacter faecis	Roseburia faecis
d__Archaea;p__Methanobacteriota;c__Methanobacteria;o__Methanobacteriales;f__Methanobacteriaceae;g__Methanobrevibacter_A;s__Methanobrevibacter_A sp900320515	uncultured Methanobrevibacter sp.		d__Bacteria;p__Bacillota_A;c__Clostridia;o__Lachnospirales;f__Lachnospiraceae;g__Agathobacter;s__Agathobacter faecis	Roseburia faecis
d__Archaea;p__Methanobacteriota;c__Methanobacteria;o__Methanobacteriales;f__Methanobacteriaceae;g__Methanobrevibacter_A;s__Methanobrevibacter_A sp900320515	Methanobrevibacter sp. UBA212		d__Bacteria;p__Bacillota_A;c__Clostridia;o__Lachnospirales;f__Lachnospiraceae;g__Agathobacter;s__Agathobacter faecis	Roseburia faecis
d__Archaea;p__Methanobacteriota;c__Methanobacteria;o__Methanobacteriales;f__Methanobacteriaceae;g__Methanobrevibacter_A;s__Methanobrevibacter_A sp900320955	uncultured Methanobrevibacter sp.		d__Bacteria;p__Bacillota_A;c__Clostridia;o__Lachnospirales;f__Lachnospiraceae;g__Agathobacter;s__Agathobacter faecis	Roseburia faecis
d__Archaea;p__Methanobacteriota;c__Methanobacteria;o__Methanobacteriales;f__Methanobacteriaceae;g__Methanobrevibacter_A;s__Methanobrevibacter_A sp900320955	uncultured Methanobrevibacter sp.		d__Bacteria;p__Bacillota_A;c__Clostridia;o__Lachnospirales;f__Lachnospiraceae;g__Agathobacter;s__Agathobacter faecis	Roseburia faecis
d__Archaea;p__Methanobacteriota;c__Methanobacteria;o__Methanobacteriales;f__Methanobacteriaceae;g__Methanobrevibacter_A;s__Methanobrevibacter_A thaueri_A	Methanobrevibacter thaueri		d__Bacteria;p__Bacillota_A;c__Clostridia;o__Lachnospirales;f__Lachnospiraceae;g__Agathobacter;s__Agathobacter faecis	Roseburia faecis
d__Archaea;p__Methanobacteriota;c__Methanobacteria;o__Methanobacteriales;f__Methanobacteriaceae;g__Methanobrevibacter_A;s__Methanobrevibacter_A thaueri_B	Methanobrevibacter thaueri		d__Bacteria;p__Bacillota_A;c__Clostridia;o__Lachnospirales;f__Lachnospiraceae;g__Agathobacter;s__Agathobacter faecis	Roseburia faecis
d__Archaea;p__Methanobacteriota;c__Methanobacteria;o__Methanobacteriales;f__Methanobacteriaceae;g__Methanobrevibacter_A;s__Methanobrevibacter_A thaueri_C	Methanobrevibacter thaueri		d__Bacteria;p__Bacillota_A;c__Clostridia;o__Lachnospirales;f__Lachnospiraceae;g__Agathobacter;s__Agathobacter faecis	Roseburia faecis
d__Archaea;p__Methanobacteriota;c__Methanobacteria;o__Methanobacteriales;f__Methanobacteriaceae;g__Methanobrevibacter_A;s__Methanobrevibacter_A thaueri	Methanobrevibacter sp.		d__Bacteria;p__Bacillota_A;c__Clostridia;o__Lachnospirales;f__Lachnospiraceae;g__Agathobacter;s__Agathobacter faecis	Roseburia faecis
d__Archaea;p__Methanobacteriota;c__Methanobacteria;o__Methanobacteriales;f__Methanobacteriaceae;g__Methanobrevibacter_A;s__Methanobrevibacter_A thaueri	uncultured Methanobrevibacter sp.		d__Bacteria;p__Bacillota_A;c__Clostridia;o__Lachnospirales;f__Lachnospiraceae;g__Agathobacter;s__Agathobacter faecis	Roseburia faecis
d__Archaea;p__Methanobacteriota;c__Methanobacteria;o__Methanobacteriales;f__Methanobacteriaceae;g__Methanobrevibacter_A;s__Methanobrevibacter_A thaueri	uncultured Methanobrevibacter sp.		d__Bacteria;p__Bacillota_A;c__Clostridia;o__Lachnospirales;f__Lachnospiraceae;g__Agathobacter;s__Agathobacter faecis	Roseburia faecis
d__Archaea;p__Methanobacteriota;c__Methanobacteria;o__Methanobacteriales;f__Methanobacteriaceae;g__Methanobrevibacter_A;s__Methanobrevibacter_A thaueri	Methanobrevibacter thaueri		d__Bacteria;p__Bacillota_A;c__Clostridia;o__Lachnospirales;f__Lachnospiraceae;g__Agathobacter;s__Agathobacter faecis	Roseburia faecis
d__Archaea;p__Methanobacteriota;c__Methanobacteria;o__Methanobacteriales;f__Methanobacteriaceae;g__Methanobrevibacter_B;s__Methanobrevibacter_B boviskoreani	Methanobrevibacter sp. UBA594		d__Bacteria;p__Bacillota_A;c__Clostridia;o__Lachnospirales;f__Lachnospiraceae;g__Agathobacter;s__Agathobacter faecis	Roseburia faecis
d__Archaea;p__Methanobacteriota;c__Methanobacteria;o__Methanobacteriales;f__Methanobacteriaceae;g__Methanobrevibacter_B;s__Methanobrevibacter_B boviskoreani	Methanobrevibacter boviskoreani		d__Bacteria;p__Bacillota_A;c__Clostridia;o__Lachnospirales;f__Lachnospiraceae;g__Agathobacter;s__Agathobacter faecis	uncultured Lachnobacterium sp.
d__Archaea;p__Methanobacteriota;c__Methanobacteria;o__Methanobacteriales;f__Methanobacteriaceae;g__Methanobrevibacter_B;s__Methanobrevibacter_B boviskoreani	Methanobrevibacter boviskoreani		d__Bacteria;p__Bacillota_A;c__Clostridia;o__Lachnospirales;f__Lachnospiraceae;g__Agathobacter;s__Agathobacter faecis	Roseburia faecis
d__Archaea;p__Methanobacteriota;c__Methanobacteria;o__Methanobacteriales;f__Methanobacteriaceae;g__Methanobrevibacter_B;s__Methanobrevibacter_B boviskoreani	Euryarchaeota archaeon		d__Bacteria;p__Bacillota_A;c__Clostridia;o__Lachnospirales;f__Lachnospiraceae;g__Agathobacter;s__Agathobacter faecis	Roseburia faecis
d__Archaea;p__Methanobacteriota;c__Methanobacteria;o__Methanobacteriales;f__Methanobacteriaceae;g__Methanobrevibacter_B;s__Methanobrevibacter_B boviskoreani	Euryarchaeota archaeon		d__Bacteria;p__Bacillota_A;c__Clostridia;o__Lachnospirales;f__Lachnospiraceae;g__Agathobacter;s__Agathobacter faecis	Roseburia sp. TF10-5
d__Archaea;p__Methanobacteriota;c__Methanobacteria;o__Methanobacteriales;f__Methanobacteriaceae;g__Methanobrevibacter_B;s__Methanobrevibacter_B boviskoreani	uncultured Methanobrevibacter sp.		d__Bacteria;p__Bacillota_A;c__Clostridia;o__Lachnospirales;f__Lachnospiraceae;g__Agathobacter;s__Agathobacter faecis	Roseburia hominis
d__Archaea;p__Methanobacteriota;c__Methanobacteria;o__Methanobacteriales;f__Methanobacteriaceae;g__Methanobrevibacter_B;s__Methanobrevibacter_B boviskoreani	uncultured Methanobrevibacter sp.		d__Bacteria;p__Bacillota_A;c__Clostridia;o__Lachnospirales;f__Lachnospiraceae;g__Agathobacter;s__Agathobacter faecis	Roseburia faecis
d__Archaea;p__Methanobacteriota;c__Methanobacteria;o__Methanobacteriales;f__Methanobacteriaceae;g__Methanobrevibacter_B;s__Methanobrevibacter_B boviskoreani	uncultured Methanobrevibacter sp.		d__Bacteria;p__Bacillota_A;c__Clostridia;o__Lachnospirales;f__Lachnospiraceae;g__Agathobacter;s__Agathobacter faecis	Roseburia faecis
d__Archaea;p__Methanobacteriota;c__Methanobacteria;o__Methanobacteriales;f__Methanobacteriaceae;g__Methanobrevibacter_B;s__Methanobrevibacter_B boviskoreani	Methanobrevibacter boviskoreani JH1		d__Bacteria;p__Bacillota_A;c__Clostridia;o__Lachnospirales;f__Lachnospiraceae;g__Agathobacter;s__Agathobacter faecis	Roseburia faecis
d__Archaea;p__Methanobacteriota;c__Methanobacteria;o__Methanobacteriales;f__Methanobacteriaceae;g__Methanobrevibacter_B;s__Methanobrevibacter_B boviskoreani	Methanobrevibacter sp. AbM4		d__Bacteria;p__Bacillota_A;c__Clostridia;o__Lachnospirales;f__Lachnospiraceae;g__Agathobacter;s__Agathobacter faecis	Roseburia faecis
d__Archaea;p__Methanobacteriota;c__Methanobacteria;o__Methanobacteriales;f__Methanobacteriaceae;g__Methanobrevibacter_B;s__Methanobrevibacter_B sp900314605	uncultured Methanobrevibacter sp.		d__Bacteria;p__Bacillota_A;c__Clostridia;o__Lachnospirales;f__Lachnospiraceae;g__Agathobacter;s__Agathobacter faecis	Roseburia faecis
d__Archaea;p__Methanobacteriota;c__Methanobacteria;o__Methanobacteriales;f__Methanobacteriaceae;g__Methanobrevibacter_B;s__Methanobrevibacter_B sp900314605	uncultured Methanobrevibacter sp.		d__Bacteria;p__Bacillota_A;c__Clostridia;o__Lachnospirales;f__Lachnospiraceae;g__Agathobacter;s__Agathobacter faecis	Roseburia faecis
d__Archaea;p__Methanobacteriota;c__Methanobacteria;o__Methanobacteriales;f__Methanobacteriaceae;g__Methanobrevibacter_B;s__Methanobrevibacter_B sp900314605	uncultured Methanobrevibacter sp.		d__Bacteria;p__Bacillota_A;c__Clostridia;o__Lachnospirales;f__Lachnospiraceae;g__Agathobacter;s__Agathobacter faecis	Roseburia faecis
d__Archaea;p__Methanobacteriota;c__Methanobacteria;o__Methanobacteriales;f__Methanobacteriaceae;g__Methanobrevibacter_B;s__Methanobrevibacter_B sp900314605	uncultured Methanobrevibacter sp.		d__Bacteria;p__Bacillota_A;c__Clostridia;o__Lachnospirales;f__Lachnospiraceae;g__Agathobacter;s__Agathobacter faecis	Roseburia faecis
d__Archaea;p__Methanobacteriota;c__Methanobacteria;o__Methanobacteriales;f__Methanobacteriaceae;g__Methanobrevibacter_B;s__Methanobrevibacter_B sp900314605	uncultured Methanobrevibacter sp.		d__Bacteria;p__Bacillota_A;c__Clostridia;o__Lachnospirales;f__Lachnospiraceae;g__Agathobacter;s__Agathobacter faecis	Roseburia faecis
d__Archaea;p__Methanobacteriota;c__Methanobacteria;o__Methanobacteriales;f__Methanobacteriaceae;g__Methanobrevibacter_B;s__Methanobrevibacter_B sp900314605	uncultured Methanobrevibacter sp.		d__Bacteria;p__Bacillota_A;c__Clostridia;o__Lachnospirales;f__Lachnospiraceae;g__Agathobacter;s__Agathobacter faecis	Roseburia faecis
d__Archaea;p__Methanobacteriota;c__Methanobacteria;o__Methanobacteriales;f__Methanobacteriaceae;g__Methanobrevibacter_B;s__Methanobrevibacter_B sp900314605	uncultured Methanobrevibacter sp.		d__Bacteria;p__Bacillota_A;c__Clostridia;o__Lachnospirales;f__Lachnospiraceae;g__Agathobacter;s__Agathobacter faecis	Roseburia faecis
d__Archaea;p__Methanobacteriota;c__Methanobacteria;o__Methanobacteriales;f__Methanobacteriaceae;g__Methanobrevibacter_B;s__Methanobrevibacter_B sp900314605	uncultured Methanobrevibacter sp.		d__Bacteria;p__Bacillota_A;c__Clostridia;o__Lachnospirales;f__Lachnospiraceae;g__Agathobacter;s__Agathobacter sp900316805	Lachnospiraceae bacterium UBA2825
d__Archaea;p__Methanobacteriota;c__Methanobacteria;o__Methanobacteriales;f__Methanobacteriaceae;g__Methanobrevibacter_B;s__Methanobrevibacter_B sp900314605	uncultured Methanobrevibacter sp.		d__Bacteria;p__Bacillota_A;c__Clostridia;o__Lachnospirales;f__Lachnospiraceae;g__Agathobacter;s__Agathobacter sp900316805	Lachnospiraceae bacterium
d__Archaea;p__Methanobacteriota;c__Methanobacteria;o__Methanobacteriales;f__Methanobacteriaceae;g__Methanobrevibacter_B;s__Methanobrevibacter_B sp900314605	uncultured Methanobrevibacter sp.		d__Bacteria;p__Bacillota_A;c__Clostridia;o__Lachnospirales;f__Lachnospiraceae;g__Agathobacter;s__Agathobacter sp900316805	uncultured Lachnospiraceae bacterium
d__Archaea;p__Methanobacteriota;c__Methanobacteria;o__Methanobacteriales;f__Methanobacteriaceae;g__Methanobrevibacter_B;s__Methanobrevibacter_B sp900314605	uncultured Methanobrevibacter sp.		d__Bacteria;p__Bacillota_A;c__Clostridia;o__Lachnospirales;f__Lachnospiraceae;g__Agathobacter;s__Agathobacter sp900316805	uncultured Lachnospiraceae bacterium
d__Archaea;p__Thermoplasmatota;c__Thermoplasmata;o__Methanomassiliicoccales;f__Methanomethylophilaceae;g__Methanomethylophilus;s__Methanomethylophilus sp001481295	Candidatus Methanomethylophilus alvus		d__Bacteria;p__Bacillota_A;c__Clostridia;o__Lachnospirales;f__Lachnospiraceae;g__Agathobacter;s__Agathobacter sp900316805	uncultured Lachnospiraceae bacterium
d__Archaea;p__Thermoplasmatota;c__Thermoplasmata;o__Methanomassiliicoccales;f__Methanomethylophilaceae;g__Methanomethylophilus;s__Methanomethylophilus sp001481295	Candidatus Methanomethylophilus sp.		d__Bacteria;p__Bacillota_A;c__Clostridia;o__Lachnospirales;f__Lachnospiraceae;g__Agathobacter;s__Agathobacter sp900317585	Lachnospiraceae bacterium UBA2886
d__Archaea;p__Thermoplasmatota;c__Thermoplasmata;o__Methanomassiliicoccales;f__Methanomethylophilaceae;g__Methanomethylophilus;s__Methanomethylophilus sp001481295	Candidatus Methanomethylophilus sp.		d__Bacteria;p__Bacillota_A;c__Clostridia;o__Lachnospirales;f__Lachnospiraceae;g__Agathobacter;s__Agathobacter sp900317585	bacterium
d__Archaea;p__Thermoplasmatota;c__Thermoplasmata;o__Methanomassiliicoccales;f__Methanomethylophilaceae;g__Methanomethylophilus;s__Methanomethylophilus sp001481295	Candidatus Methanomethylophilus sp.		d__Bacteria;p__Bacillota_A;c__Clostridia;o__Lachnospirales;f__Lachnospiraceae;g__Agathobacter;s__Agathobacter sp900317585	Lachnospiraceae bacterium
d__Archaea;p__Thermoplasmatota;c__Thermoplasmata;o__Methanomassiliicoccales;f__Methanomethylophilaceae;g__Methanomethylophilus;s__Methanomethylophilus sp001481295	uncultured Candidatus Methanomethylophilus sp.		d__Bacteria;p__Bacillota_A;c__Clostridia;o__Lachnospirales;f__Lachnospiraceae;g__Agathobacter;s__Agathobacter sp900317585	Lachnospiraceae bacterium
d__Archaea;p__Thermoplasmatota;c__Thermoplasmata;o__Methanomassiliicoccales;f__Methanomethylophilaceae;g__Methanomethylophilus;s__Methanomethylophilus sp001481295	uncultured Candidatus Methanomethylophilus sp.		d__Bacteria;p__Bacillota_A;c__Clostridia;o__Lachnospirales;f__Lachnospiraceae;g__Agathobacter;s__Agathobacter sp900317585	uncultured Lachnospiraceae bacterium
d__Archaea;p__Thermoplasmatota;c__Thermoplasmata;o__Methanomassiliicoccales;f__Methanomethylophilaceae;g__Methanomethylophilus;s__Methanomethylophilus sp001481295	uncultured euryarchaeote		d__Bacteria;p__Bacillota_A;c__Clostridia;o__Lachnospirales;f__Lachnospiraceae;g__Agathobacter;s__Agathobacter sp900317585	uncultured Lachnospiraceae bacterium
d__Archaea;p__Thermoplasmatota;c__Thermoplasmata;o__Methanomassiliicoccales;f__Methanomethylophilaceae;g__Methanomethylophilus;s__Methanomethylophilus sp001481295	uncultured euryarchaeote		d__Bacteria;p__Bacillota_A;c__Clostridia;o__Lachnospirales;f__Lachnospiraceae;g__Agathobacter;s__Agathobacter sp900317585	uncultured Agathobacter sp.
d__Archaea;p__Thermoplasmatota;c__Thermoplasmata;o__Methanomassiliicoccales;f__Methanomethylophilaceae;g__Methanomethylophilus;s__Methanomethylophilus sp001481295	uncultured euryarchaeote		d__Bacteria;p__Bacillota_A;c__Clostridia;o__Lachnospirales;f__Lachnospiraceae;g__Agathobacter;s__Agathobacter sp900317585	uncultured Lachnospiraceae bacterium
d__Archaea;p__Thermoplasmatota;c__Thermoplasmata;o__Methanomassiliicoccales;f__Methanomethylophilaceae;g__Methanomethylophilus;s__Methanomethylophilus sp001481295	uncultured euryarchaeote		d__Bacteria;p__Bacillota_A;c__Clostridia;o__Lachnospirales;f__Lachnospiraceae;g__Agathobacter;s__Agathobacter sp900317585	uncultured Lachnospiraceae bacterium
d__Archaea;p__Thermoplasmatota;c__Thermoplasmata;o__Methanomassiliicoccales;f__Methanomethylophilaceae;g__Methanomethylophilus;s__Methanomethylophilus sp001481295	uncultured euryarchaeote		d__Bacteria;p__Bacillota_A;c__Clostridia;o__Lachnospirales;f__Lachnospiraceae;g__Agathobacter;s__Agathobacter sp900552085	uncultured Lachnobacterium sp.
d__Archaea;p__Thermoplasmatota;c__Thermoplasmata;o__Methanomassiliicoccales;f__Methanomethylophilaceae;g__Methanomethylophilus;s__Methanomethylophilus sp001481295	uncultured euryarchaeote		d__Bacteria;p__Bacillota_A;c__Clostridia;o__Lachnospirales;f__Lachnospiraceae;g__Agathobacter;s__Agathobacter sp900552085	uncultured Agathobacter sp.
d__Archaea;p__Thermoplasmatota;c__Thermoplasmata;o__Methanomassiliicoccales;f__Methanomethylophilaceae;g__Methanomethylophilus;s__Methanomethylophilus sp001481295	uncultured euryarchaeote		d__Bacteria;p__Bacillota_A;c__Clostridia;o__Lachnospirales;f__Lachnospiraceae;g__Agathobacter;s__Agathobacter sp900552085	uncultured Lachnospiraceae bacterium
d__Archaea;p__Thermoplasmatota;c__Thermoplasmata;o__Methanomassiliicoccales;f__Methanomethylophilaceae;g__Methanomethylophilus;s__Methanomethylophilus sp001481295	uncultured euryarchaeote		d__Bacteria;p__Bacillota_A;c__Clostridia;o__Lachnospirales;f__Lachnospiraceae;g__Agathobacter;s__Agathobacter sp900552085	uncultured Lachnospiraceae bacterium
d__Archaea;p__Thermoplasmatota;c__Thermoplasmata;o__Methanomassiliicoccales;f__Methanomethylophilaceae;g__Methanomethylophilus;s__Methanomethylophilus sp001481295	uncultured euryarchaeote		d__Bacteria;p__Bacillota_A;c__Clostridia;o__Lachnospirales;f__Lachnospiraceae;g__Agathobacter;s__Agathobacter sp900552085	uncultured Lachnospiraceae bacterium
d__Archaea;p__Thermoplasmatota;c__Thermoplasmata;o__Methanomassiliicoccales;f__Methanomethylophilaceae;g__Methanomethylophilus;s__Methanomethylophilus sp001481295	Candidatus Methanomethylophilus sp. 1R26		d__Bacteria;p__Bacillota_A;c__Clostridia;o__Lachnospirales;f__Lachnospiraceae;g__Agathobacter;s__Agathobacter sp900552085	uncultured Lachnospiraceae bacterium
d__Archaea;p__Thermoplasmatota;c__Thermoplasmata;o__Methanomassiliicoccales;f__Methanomethylophilaceae;g__Methanomethylophilus;s__Methanomethylophilus sp001560915	methanogenic archaeon ISO4-H5		d__Bacteria;p__Bacillota_A;c__Clostridia;o__Lachnospirales;f__Lachnospiraceae;g__Agathobacter;s__Agathobacter sp900552085	uncultured Roseburia sp.
d__Archaea;p__Thermoplasmatota;c__Thermoplasmata;o__Methanomassiliicoccales;f__Methanomethylophilaceae;g__Methanomethylophilus;s__Methanomethylophilus sp001560915	Candidatus Methanomethylophilus sp.		d__Bacteria;p__Bacillota_A;c__Clostridia;o__Lachnospirales;f__Lachnospiraceae;g__Agathobacter;s__Agathobacter sp900552085	uncultured Agathobacter sp.
d__Archaea;p__Thermoplasmatota;c__Thermoplasmata;o__Methanomassiliicoccales;f__Methanomethylophilaceae;g__Methanomethylophilus;s__Methanomethylophilus sp001560915	methanogenic archaeon		d__Bacteria;p__Bacillota_A;c__Clostridia;o__Lachnospirales;f__Lachnospiraceae;g__Agathobacter;s__Agathobacter sp900552085	uncultured Agathobacter sp.
d__Archaea;p__Methanobacteriota;c__Methanobacteria;o__Methanobacteriales;f__Methanobacteriaceae;g__Methanosphaera;s__Methanosphaera sp003266145	Methanosphaera sp. SHI613		d__Bacteria;p__Bacillota_A;c__Clostridia;o__Lachnospirales;f__Lachnospiraceae;g__Agathobacter;s__Agathobacter sp900552085	uncultured Agathobacter sp.
d__Archaea;p__Methanobacteriota;c__Methanobacteria;o__Methanobacteriales;f__Methanobacteriaceae;g__Methanosphaera;s__Methanosphaera sp003268005	Methanosphaera sp.		d__Bacteria;p__Bacteroidota;c__Bacteroidia;o__Bacteroidales;f__Bacteroidaceae;g__Alloprevotella;s__Alloprevotella sp900317635	Alloprevotella sp.
d__Archaea;p__Methanobacteriota;c__Methanobacteria;o__Methanobacteriales;f__Methanobacteriaceae;g__Methanosphaera;s__Methanosphaera sp003268005	uncultured Methanosphaera sp.		d__Bacteria;p__Bacteroidota;c__Bacteroidia;o__Bacteroidales;f__Bacteroidaceae;g__Alloprevotella;s__Alloprevotella sp900317635	Alloprevotella sp.
d__Archaea;p__Methanobacteriota;c__Methanobacteria;o__Methanobacteriales;f__Methanobacteriaceae;g__Methanosphaera;s__Methanosphaera sp003268005	Methanosphaera sp. BMS		d__Bacteria;p__Bacteroidota;c__Bacteroidia;o__Bacteroidales;f__Bacteroidaceae;g__Alloprevotella;s__Alloprevotella sp900317635	uncultured Prevotellaceae bacterium
			d__Bacteria;p__Bacteroidota;c__Bacteroidia;o__Bacteroidales;f__Bacteroidaceae;g__Alloprevotella;s__Alloprevotella sp900317635	uncultured Bacteroidales bacterium
			d__Bacteria;p__Bacteroidota;c__Bacteroidia;o__Bacteroidales;f__Bacteroidaceae;g__Alloprevotella;s__Alloprevotella sp900321445	uncultured Prevotellaceae bacterium
			d__Bacteria;p__Bacteroidota;c__Bacteroidia;o__Bacteroidales;f__Bacteroidaceae;g__Alloprevotella;s__Alloprevotella sp900321445	uncultured Prevotellaceae bacterium
			d__Bacteria;p__Bacteroidota;c__Bacteroidia;o__Bacteroidales;f__Bacteroidaceae;g__Alloprevotella;s__Alloprevotella sp900321445	uncultured Bacteroidales bacterium
			d__Bacteria;p__Bacteroidota;c__Bacteroidia;o__Bacteroidales;f__Bacteroidaceae;g__Alloprevotella;s__Alloprevotella sp900321445	uncultured Bacteroidales bacterium
			d__Bacteria;p__Bacteroidota;c__Bacteroidia;o__Bacteroidales;f__Bacteroidaceae;g__Alloprevotella;s__Alloprevotella sp900321445	uncultured Bacteroidales bacterium
			d__Bacteria;p__Bacillota_A;c__Clostridia;o__Lachnospirales;f__Lachnospiraceae;g__Anaerobutyricum;s__Anaerobutyricum sp002494165	Lachnospiraceae bacterium UBA3828
			d__Bacteria;p__Bacillota_A;c__Clostridia;o__Lachnospirales;f__Lachnospiraceae;g__Anaerobutyricum;s__Anaerobutyricum sp002494165	Lachnospiraceae bacterium UBA7026
			d__Bacteria;p__Bacillota_A;c__Clostridia;o__Lachnospirales;f__Lachnospiraceae;g__Anaerobutyricum;s__Anaerobutyricum sp002494165	uncultured Lachnospiraceae bacterium
			d__Bacteria;p__Bacillota;c__Bacilli;o__Acholeplasmatales;f__Anaeroplasmataceae;g__Anaeroplasma;s__Anaeroplasma sp002449755	Bacillales bacterium UBA3634
			d__Bacteria;p__Bacillota;c__Bacilli;o__Acholeplasmatales;f__Anaeroplasmataceae;g__Anaeroplasma;s__Anaeroplasma sp002449755	Bacillales bacterium UBA7004
			d__Bacteria;p__Bacillota_C;c__Negativicutes;o__Selenomonadales;f__Selenomonadaceae;g__Anaerovibrio;s__Anaerovibrio lipolyticus_A	Anaerovibrio lipolyticus LB2005
			d__Bacteria;p__Bacillota_C;c__Negativicutes;o__Selenomonadales;f__Selenomonadaceae;g__Anaerovibrio;s__Anaerovibrio sp900548165	Veillonellaceae bacterium
			d__Bacteria;p__Bacillota_C;c__Negativicutes;o__Selenomonadales;f__Selenomonadaceae;g__Anaerovibrio;s__Anaerovibrio sp900548165	Anaerovibrio sp.
			d__Bacteria;p__Bacillota_C;c__Negativicutes;o__Selenomonadales;f__Selenomonadaceae;g__Anaerovibrio;s__Anaerovibrio sp900548165	Anaerovibrio lipolyticus
			d__Bacteria;p__Bacillota_C;c__Negativicutes;o__Selenomonadales;f__Selenomonadaceae;g__Anaerovibrio;s__Anaerovibrio sp900548165	Veillonellaceae bacterium
			d__Bacteria;p__Bacillota_C;c__Negativicutes;o__Selenomonadales;f__Selenomonadaceae;g__Anaerovibrio;s__Anaerovibrio sp900548165	Veillonellaceae bacterium
			d__Bacteria;p__Bacillota_C;c__Negativicutes;o__Selenomonadales;f__Selenomonadaceae;g__Anaerovibrio;s__Anaerovibrio sp900548165	Veillonellaceae bacterium
			d__Bacteria;p__Bacillota_C;c__Negativicutes;o__Selenomonadales;f__Selenomonadaceae;g__Anaerovibrio;s__Anaerovibrio sp900548165	Veillonellaceae bacterium
			d__Bacteria;p__Bacillota_C;c__Negativicutes;o__Selenomonadales;f__Selenomonadaceae;g__Anaerovibrio;s__Anaerovibrio sp900548165	Veillonellaceae bacterium
			d__Bacteria;p__Bacillota_C;c__Negativicutes;o__Selenomonadales;f__Selenomonadaceae;g__Anaerovibrio;s__Anaerovibrio sp900548165	uncultured Veillonellaceae bacterium
			d__Bacteria;p__Bacillota_C;c__Negativicutes;o__Selenomonadales;f__Selenomonadaceae;g__Anaerovibrio;s__Anaerovibrio sp900548165	uncultured Anaerovibrio sp.
			d__Bacteria;p__Bacillota_C;c__Negativicutes;o__Selenomonadales;f__Selenomonadaceae;g__Anaerovibrio;s__Anaerovibrio sp900548165	uncultured Anaerovibrio sp.
			d__Bacteria;p__Bacillota_C;c__Negativicutes;o__Selenomonadales;f__Selenomonadaceae;g__Anaerovibrio;s__Anaerovibrio sp900548165	uncultured Anaerovibrio sp.
			d__Bacteria;p__Bacillota_C;c__Negativicutes;o__Selenomonadales;f__Selenomonadaceae;g__Anaerovibrio;s__Anaerovibrio sp900548165	uncultured Veillonellaceae bacterium
			d__Bacteria;p__Bacillota_C;c__Negativicutes;o__Selenomonadales;f__Selenomonadaceae;g__Anaerovibrio;s__Anaerovibrio sp900548165	uncultured Anaerovibrio sp.
			d__Bacteria;p__Bacillota_C;c__Negativicutes;o__Selenomonadales;f__Selenomonadaceae;g__Anaerovibrio;s__Anaerovibrio sp900548165	uncultured Anaerovibrio sp.
			d__Bacteria;p__Bacillota_C;c__Negativicutes;o__Selenomonadales;f__Selenomonadaceae;g__Anaerovibrio;s__Anaerovibrio sp900548165	uncultured Anaerovibrio sp.
			d__Bacteria;p__Bacillota_C;c__Negativicutes;o__Selenomonadales;f__Selenomonadaceae;g__Anaerovibrio;s__Anaerovibrio sp900548165	uncultured Veillonellaceae bacterium
			d__Bacteria;p__Bacillota_C;c__Negativicutes;o__Selenomonadales;f__Selenomonadaceae;g__Anaerovibrio;s__Anaerovibrio sp900548165	uncultured Veillonellaceae bacterium
			d__Bacteria;p__Bacillota_C;c__Negativicutes;o__Selenomonadales;f__Selenomonadaceae;g__Anaerovibrio;s__Anaerovibrio sp900548165	uncultured Veillonellaceae bacterium
			d__Bacteria;p__Bacillota_C;c__Negativicutes;o__Selenomonadales;f__Selenomonadaceae;g__Anaerovibrio;s__Anaerovibrio sp900548165	uncultured Veillonellaceae bacterium
			d__Bacteria;p__Bacillota_C;c__Negativicutes;o__Selenomonadales;f__Selenomonadaceae;g__Anaerovibrio;s__Anaerovibrio sp900548165	Anaerovibrio lipolyticus
			d__Bacteria;p__Bacillota;c__Bacilli;o__Bacillales;f__Bacillaceae;g__Bacillus;s__Bacillus licheniformis	Bacillus licheniformis
			d__Bacteria;p__Bacillota;c__Bacilli;o__Bacillales;f__Bacillaceae;g__Bacillus;s__Bacillus licheniformis	Bacillus licheniformis
			d__Bacteria;p__Bacillota;c__Bacilli;o__Bacillales;f__Bacillaceae;g__Bacillus;s__Bacillus licheniformis	Bacillus licheniformis
			d__Bacteria;p__Bacillota;c__Bacilli;o__Bacillales;f__Bacillaceae;g__Bacillus;s__Bacillus licheniformis	Bacillus licheniformis
			d__Bacteria;p__Bacillota;c__Bacilli;o__Bacillales;f__Bacillaceae;g__Bacillus;s__Bacillus licheniformis	Bacillus licheniformis
			d__Bacteria;p__Bacillota;c__Bacilli;o__Bacillales;f__Bacillaceae;g__Bacillus;s__Bacillus licheniformis	Bacillus licheniformis
			d__Bacteria;p__Bacillota;c__Bacilli;o__Bacillales;f__Bacillaceae;g__Bacillus;s__Bacillus licheniformis	Bacillus sp. PCH94
			d__Bacteria;p__Bacillota;c__Bacilli;o__Bacillales;f__Bacillaceae;g__Bacillus;s__Bacillus licheniformis	Bacillus licheniformis
			d__Bacteria;p__Bacillota;c__Bacilli;o__Bacillales;f__Bacillaceae;g__Bacillus;s__Bacillus licheniformis	Bacillus licheniformis
			d__Bacteria;p__Bacillota;c__Bacilli;o__Bacillales;f__Bacillaceae;g__Bacillus;s__Bacillus licheniformis	Bacillus licheniformis
			d__Bacteria;p__Bacillota;c__Bacilli;o__Bacillales;f__Bacillaceae;g__Bacillus;s__Bacillus licheniformis	Bacillus licheniformis DSM 13 = ATCC 14580
			d__Bacteria;p__Bacillota;c__Bacilli;o__Bacillales;f__Bacillaceae;g__Bacillus;s__Bacillus licheniformis	Bacillus licheniformis DSM 13 = ATCC 14580
			d__Bacteria;p__Bacillota;c__Bacilli;o__Bacillales;f__Bacillaceae;g__Bacillus;s__Bacillus licheniformis	Bacillus sp. BT1B_CT2
			d__Bacteria;p__Bacillota;c__Bacilli;o__Bacillales;f__Bacillaceae;g__Bacillus;s__Bacillus licheniformis	Bacillus licheniformis WX-02
			d__Bacteria;p__Bacillota;c__Bacilli;o__Bacillales;f__Bacillaceae;g__Bacillus;s__Bacillus licheniformis	Bacillus licheniformis 5-2-D
			d__Bacteria;p__Bacillota;c__Bacilli;o__Bacillales;f__Bacillaceae;g__Bacillus;s__Bacillus licheniformis	Bacillus licheniformis 10-1-A
			d__Bacteria;p__Bacillota;c__Bacilli;o__Bacillales;f__Bacillaceae;g__Bacillus;s__Bacillus licheniformis	Bacillus licheniformis CGMCC 3963
			d__Bacteria;p__Bacillota;c__Bacilli;o__Bacillales;f__Bacillaceae;g__Bacillus;s__Bacillus licheniformis	Bacillus licheniformis CG-B52
			d__Bacteria;p__Bacillota;c__Bacilli;o__Bacillales;f__Bacillaceae;g__Bacillus;s__Bacillus licheniformis	Bacillus licheniformis F1-1
			d__Bacteria;p__Bacillota;c__Bacilli;o__Bacillales;f__Bacillaceae;g__Bacillus;s__Bacillus licheniformis	Bacillus licheniformis F2-1
			d__Bacteria;p__Bacillota;c__Bacilli;o__Bacillales;f__Bacillaceae;g__Bacillus;s__Bacillus licheniformis	Bacillus licheniformis
			d__Bacteria;p__Bacillota;c__Bacilli;o__Bacillales;f__Bacillaceae;g__Bacillus;s__Bacillus licheniformis	Bacillus licheniformis
			d__Bacteria;p__Bacillota;c__Bacilli;o__Bacillales;f__Bacillaceae;g__Bacillus;s__Bacillus licheniformis	Bacillus licheniformis LMG 17339
			d__Bacteria;p__Bacillota;c__Bacilli;o__Bacillales;f__Bacillaceae;g__Bacillus;s__Bacillus licheniformis	Bacillus licheniformis
			d__Bacteria;p__Bacillota;c__Bacilli;o__Bacillales;f__Bacillaceae;g__Bacillus;s__Bacillus licheniformis	Bacillus licheniformis
			d__Bacteria;p__Bacillota;c__Bacilli;o__Bacillales;f__Bacillaceae;g__Bacillus;s__Bacillus licheniformis	Bacillus licheniformis
			d__Bacteria;p__Bacillota;c__Bacilli;o__Bacillales;f__Bacillaceae;g__Bacillus;s__Bacillus licheniformis	Bacillus licheniformis
			d__Bacteria;p__Bacillota;c__Bacilli;o__Bacillales;f__Bacillaceae;g__Bacillus;s__Bacillus licheniformis	Bacillus licheniformis
			d__Bacteria;p__Bacillota;c__Bacilli;o__Bacillales;f__Bacillaceae;g__Bacillus;s__Bacillus licheniformis	Bacillus licheniformis
			d__Bacteria;p__Bacillota;c__Bacilli;o__Bacillales;f__Bacillaceae;g__Bacillus;s__Bacillus licheniformis	Bacillus licheniformis
			d__Bacteria;p__Bacillota;c__Bacilli;o__Bacillales;f__Bacillaceae;g__Bacillus;s__Bacillus licheniformis	Bacillus licheniformis
			d__Bacteria;p__Bacillota;c__Bacilli;o__Bacillales;f__Bacillaceae;g__Bacillus;s__Bacillus licheniformis	Bacillus licheniformis
			d__Bacteria;p__Bacillota;c__Bacilli;o__Bacillales;f__Bacillaceae;g__Bacillus;s__Bacillus licheniformis	Bacillus licheniformis
			d__Bacteria;p__Bacillota;c__Bacilli;o__Bacillales;f__Bacillaceae;g__Bacillus;s__Bacillus licheniformis	Bacillus licheniformis
			d__Bacteria;p__Bacillota;c__Bacilli;o__Bacillales;f__Bacillaceae;g__Bacillus;s__Bacillus licheniformis	Bacillus licheniformis
			d__Bacteria;p__Bacillota;c__Bacilli;o__Bacillales;f__Bacillaceae;g__Bacillus;s__Bacillus licheniformis	Bacillus sp. H15-1
			d__Bacteria;p__Bacillota;c__Bacilli;o__Bacillales;f__Bacillaceae;g__Bacillus;s__Bacillus licheniformis	Bacillus licheniformis
			d__Bacteria;p__Bacillota;c__Bacilli;o__Bacillales;f__Bacillaceae;g__Bacillus;s__Bacillus licheniformis	Bacillus licheniformis
			d__Bacteria;p__Bacillota;c__Bacilli;o__Bacillales;f__Bacillaceae;g__Bacillus;s__Bacillus licheniformis	Bacillus licheniformis
			d__Bacteria;p__Bacillota;c__Bacilli;o__Bacillales;f__Bacillaceae;g__Bacillus;s__Bacillus licheniformis	Bacillus licheniformis
			d__Bacteria;p__Bacillota;c__Bacilli;o__Bacillales;f__Bacillaceae;g__Bacillus;s__Bacillus licheniformis	Bacillus licheniformis
			d__Bacteria;p__Bacillota;c__Bacilli;o__Bacillales;f__Bacillaceae;g__Bacillus;s__Bacillus licheniformis	Bacillus licheniformis
			d__Bacteria;p__Bacillota;c__Bacilli;o__Bacillales;f__Bacillaceae;g__Bacillus;s__Bacillus licheniformis	Bacillus licheniformis
			d__Bacteria;p__Bacillota;c__Bacilli;o__Bacillales;f__Bacillaceae;g__Bacillus;s__Bacillus licheniformis	Bacillus licheniformis
			d__Bacteria;p__Bacillota;c__Bacilli;o__Bacillales;f__Bacillaceae;g__Bacillus;s__Bacillus licheniformis	Bacillus licheniformis
			d__Bacteria;p__Bacillota;c__Bacilli;o__Bacillales;f__Bacillaceae;g__Bacillus;s__Bacillus licheniformis	Bacillus sp. CBA7126
			d__Bacteria;p__Bacillota;c__Bacilli;o__Bacillales;f__Bacillaceae;g__Bacillus;s__Bacillus licheniformis	Bacillus licheniformis
			d__Bacteria;p__Bacillota;c__Bacilli;o__Bacillales;f__Bacillaceae;g__Bacillus;s__Bacillus licheniformis	Bacillus licheniformis
			d__Bacteria;p__Bacillota;c__Bacilli;o__Bacillales;f__Bacillaceae;g__Bacillus;s__Bacillus licheniformis	Bacillus licheniformis
			d__Bacteria;p__Bacillota;c__Bacilli;o__Bacillales;f__Bacillaceae;g__Bacillus;s__Bacillus licheniformis	Bacillus licheniformis
			d__Bacteria;p__Bacillota;c__Bacilli;o__Bacillales;f__Bacillaceae;g__Bacillus;s__Bacillus licheniformis	Bacillus licheniformis
			d__Bacteria;p__Bacillota;c__Bacilli;o__Bacillales;f__Bacillaceae;g__Bacillus;s__Bacillus licheniformis	Bacillus licheniformis
			d__Bacteria;p__Bacillota;c__Bacilli;o__Bacillales;f__Bacillaceae;g__Bacillus;s__Bacillus licheniformis	Bacillus licheniformis
			d__Bacteria;p__Bacillota;c__Bacilli;o__Bacillales;f__Bacillaceae;g__Bacillus;s__Bacillus licheniformis	Bacillus sp. 1s-1
			d__Bacteria;p__Bacillota;c__Bacilli;o__Bacillales;f__Bacillaceae;g__Bacillus;s__Bacillus licheniformis	Bacillus licheniformis
			d__Bacteria;p__Bacillota;c__Bacilli;o__Bacillales;f__Bacillaceae;g__Bacillus;s__Bacillus licheniformis	Bacillus licheniformis
			d__Bacteria;p__Bacillota;c__Bacilli;o__Bacillales;f__Bacillaceae;g__Bacillus;s__Bacillus licheniformis	Bacillus licheniformis
			d__Bacteria;p__Bacillota;c__Bacilli;o__Bacillales;f__Bacillaceae;g__Bacillus;s__Bacillus licheniformis	Bacillus licheniformis
			d__Bacteria;p__Bacillota;c__Bacilli;o__Bacillales;f__Bacillaceae;g__Bacillus;s__Bacillus licheniformis	Bacillus licheniformis
			d__Bacteria;p__Bacillota;c__Bacilli;o__Bacillales;f__Bacillaceae;g__Bacillus;s__Bacillus licheniformis	Bacillus licheniformis
			d__Bacteria;p__Bacillota;c__Bacilli;o__Bacillales;f__Bacillaceae;g__Bacillus;s__Bacillus licheniformis	Bacillus licheniformis
			d__Bacteria;p__Bacillota;c__Bacilli;o__Bacillales;f__Bacillaceae;g__Bacillus;s__Bacillus licheniformis	Bacillus licheniformis
			d__Bacteria;p__Bacillota;c__Bacilli;o__Bacillales;f__Bacillaceae;g__Bacillus;s__Bacillus licheniformis	Bacillus licheniformis
			d__Bacteria;p__Bacillota;c__Bacilli;o__Bacillales;f__Bacillaceae;g__Bacillus;s__Bacillus licheniformis	Bacillus licheniformis
			d__Bacteria;p__Bacillota;c__Bacilli;o__Bacillales;f__Bacillaceae;g__Bacillus;s__Bacillus licheniformis	Bacillus licheniformis
			d__Bacteria;p__Bacillota;c__Bacilli;o__Bacillales;f__Bacillaceae;g__Bacillus;s__Bacillus licheniformis	Bacillus licheniformis
			d__Bacteria;p__Bacillota;c__Bacilli;o__Bacillales;f__Bacillaceae;g__Bacillus;s__Bacillus licheniformis	Bacillus licheniformis
			d__Bacteria;p__Bacillota;c__Bacilli;o__Bacillales;f__Bacillaceae;g__Bacillus;s__Bacillus licheniformis	Bacillus licheniformis
			d__Bacteria;p__Bacillota;c__Bacilli;o__Bacillales;f__Bacillaceae;g__Bacillus;s__Bacillus licheniformis	Bacillus sp. CX-1
			d__Bacteria;p__Bacillota;c__Bacilli;o__Bacillales;f__Bacillaceae;g__Bacillus;s__Bacillus licheniformis	Bacillus licheniformis
			d__Bacteria;p__Bacillota;c__Bacilli;o__Bacillales;f__Bacillaceae;g__Bacillus;s__Bacillus licheniformis	Bacillus licheniformis
			d__Bacteria;p__Bacillota;c__Bacilli;o__Bacillales;f__Bacillaceae;g__Bacillus;s__Bacillus licheniformis	Bacillus licheniformis
			d__Bacteria;p__Bacillota;c__Bacilli;o__Bacillales;f__Bacillaceae;g__Bacillus;s__Bacillus licheniformis	Bacillus licheniformis
			d__Bacteria;p__Bacillota;c__Bacilli;o__Bacillales;f__Bacillaceae;g__Bacillus;s__Bacillus licheniformis	Bacillus licheniformis
			d__Bacteria;p__Bacillota;c__Bacilli;o__Bacillales;f__Bacillaceae;g__Bacillus;s__Bacillus licheniformis	Bacillus licheniformis
			d__Bacteria;p__Bacillota;c__Bacilli;o__Bacillales;f__Bacillaceae;g__Bacillus;s__Bacillus licheniformis	Bacillus sp. AG442
			d__Bacteria;p__Bacillota;c__Bacilli;o__Bacillales;f__Bacillaceae;g__Bacillus;s__Bacillus licheniformis	Bacillus licheniformis
			d__Bacteria;p__Bacillota;c__Bacilli;o__Bacillales;f__Bacillaceae;g__Bacillus;s__Bacillus licheniformis	Bacillus licheniformis
			d__Bacteria;p__Bacillota;c__Bacilli;o__Bacillales;f__Bacillaceae;g__Bacillus;s__Bacillus licheniformis	Bacillus licheniformis
			d__Bacteria;p__Bacillota;c__Bacilli;o__Bacillales;f__Bacillaceae;g__Bacillus;s__Bacillus licheniformis	Bacillus licheniformis
			d__Bacteria;p__Bacillota;c__Bacilli;o__Bacillales;f__Bacillaceae;g__Bacillus;s__Bacillus licheniformis	Bacillus licheniformis
			d__Bacteria;p__Bacillota;c__Bacilli;o__Bacillales;f__Bacillaceae;g__Bacillus;s__Bacillus licheniformis	Bacillus licheniformis
			d__Bacteria;p__Bacillota;c__Bacilli;o__Bacillales;f__Bacillaceae;g__Bacillus;s__Bacillus licheniformis	Bacillus licheniformis
			d__Bacteria;p__Bacillota;c__Bacilli;o__Bacillales;f__Bacillaceae;g__Bacillus;s__Bacillus licheniformis	Bacillus licheniformis
			d__Bacteria;p__Bacillota;c__Bacilli;o__Bacillales;f__Bacillaceae;g__Bacillus;s__Bacillus licheniformis	Bacillus licheniformis
			d__Bacteria;p__Bacillota;c__Bacilli;o__Bacillales;f__Bacillaceae;g__Bacillus;s__Bacillus licheniformis	Bacillus licheniformis
			d__Bacteria;p__Bacillota;c__Bacilli;o__Bacillales;f__Bacillaceae;g__Bacillus;s__Bacillus licheniformis	Bacillus licheniformis
			d__Bacteria;p__Bacillota;c__Bacilli;o__Bacillales;f__Bacillaceae;g__Bacillus;s__Bacillus licheniformis	Bacillus licheniformis
			d__Bacteria;p__Bacillota;c__Bacilli;o__Bacillales;f__Bacillaceae;g__Bacillus;s__Bacillus licheniformis	Bacillus licheniformis
			d__Bacteria;p__Bacillota;c__Bacilli;o__Bacillales;f__Bacillaceae;g__Bacillus;s__Bacillus licheniformis	Bacillus licheniformis
			d__Bacteria;p__Bacillota;c__Bacilli;o__Bacillales;f__Bacillaceae;g__Bacillus;s__Bacillus licheniformis	Bacillus sp. H2N5002
			d__Bacteria;p__Bacillota;c__Bacilli;o__Bacillales;f__Bacillaceae;g__Bacillus;s__Bacillus licheniformis	Bacillus licheniformis
			d__Bacteria;p__Bacillota;c__Bacilli;o__Bacillales;f__Bacillaceae;g__Bacillus;s__Bacillus licheniformis	Bacillus licheniformis
			d__Bacteria;p__Bacillota;c__Bacilli;o__Bacillales;f__Bacillaceae;g__Bacillus;s__Bacillus licheniformis	Bacillus licheniformis
			d__Bacteria;p__Bacillota;c__Bacilli;o__Bacillales;f__Bacillaceae;g__Bacillus;s__Bacillus licheniformis	Bacillus licheniformis
			d__Bacteria;p__Bacillota;c__Bacilli;o__Bacillales;f__Bacillaceae;g__Bacillus;s__Bacillus licheniformis	Bacillus licheniformis
			d__Bacteria;p__Bacillota;c__Bacilli;o__Bacillales;f__Bacillaceae;g__Bacillus;s__Bacillus licheniformis	Bacillus licheniformis
			d__Bacteria;p__Bacillota;c__Bacilli;o__Bacillales;f__Bacillaceae;g__Bacillus;s__Bacillus licheniformis	Bacillus licheniformis
			d__Bacteria;p__Bacillota;c__Bacilli;o__Bacillales;f__Bacillaceae;g__Bacillus;s__Bacillus licheniformis	Bacillus licheniformis
			d__Bacteria;p__Bacillota;c__Bacilli;o__Bacillales;f__Bacillaceae;g__Bacillus;s__Bacillus licheniformis	Bacillus licheniformis
			d__Bacteria;p__Bacillota;c__Bacilli;o__Bacillales;f__Bacillaceae;g__Bacillus;s__Bacillus licheniformis	Bacillus licheniformis
			d__Bacteria;p__Bacillota;c__Bacilli;o__Bacillales;f__Bacillaceae;g__Bacillus;s__Bacillus licheniformis	Bacillus licheniformis
			d__Bacteria;p__Bacillota;c__Bacilli;o__Bacillales;f__Bacillaceae;g__Bacillus;s__Bacillus licheniformis	Bacillus licheniformis
			d__Bacteria;p__Bacillota;c__Bacilli;o__Bacillales;f__Bacillaceae;g__Bacillus;s__Bacillus licheniformis	Bacillus licheniformis
			d__Bacteria;p__Bacillota;c__Bacilli;o__Bacillales;f__Bacillaceae;g__Bacillus;s__Bacillus licheniformis	Bacillus licheniformis
			d__Bacteria;p__Bacillota;c__Bacilli;o__Bacillales;f__Bacillaceae;g__Bacillus;s__Bacillus licheniformis	Bacillus licheniformis
			d__Bacteria;p__Bacillota;c__Bacilli;o__Bacillales;f__Bacillaceae;g__Bacillus;s__Bacillus licheniformis	Bacillus licheniformis
			d__Bacteria;p__Bacillota;c__Bacilli;o__Bacillales;f__Bacillaceae;g__Bacillus;s__Bacillus licheniformis	Bacillus licheniformis
			d__Bacteria;p__Bacillota;c__Bacilli;o__Bacillales;f__Bacillaceae;g__Bacillus;s__Bacillus licheniformis	Bacillus licheniformis
			d__Bacteria;p__Bacillota;c__Bacilli;o__Bacillales;f__Bacillaceae;g__Bacillus;s__Bacillus licheniformis	Bacillus licheniformis
			d__Bacteria;p__Bacillota;c__Bacilli;o__Bacillales;f__Bacillaceae;g__Bacillus;s__Bacillus licheniformis	Bacillus licheniformis
			d__Bacteria;p__Bacillota;c__Bacilli;o__Bacillales;f__Bacillaceae;g__Bacillus;s__Bacillus licheniformis	Bacillus licheniformis
			d__Bacteria;p__Bacillota;c__Bacilli;o__Bacillales;f__Bacillaceae;g__Bacillus;s__Bacillus licheniformis	Bacillus licheniformis
			d__Bacteria;p__Bacillota;c__Bacilli;o__Bacillales;f__Bacillaceae;g__Bacillus;s__Bacillus licheniformis	Bacillus licheniformis
			d__Bacteria;p__Bacillota;c__Bacilli;o__Bacillales;f__Bacillaceae;g__Bacillus;s__Bacillus licheniformis	Bacillus licheniformis
			d__Bacteria;p__Bacillota;c__Bacilli;o__Bacillales;f__Bacillaceae;g__Bacillus;s__Bacillus licheniformis	Bacillus licheniformis
			d__Bacteria;p__Bacillota;c__Bacilli;o__Bacillales;f__Bacillaceae;g__Bacillus;s__Bacillus licheniformis	Bacillus licheniformis
			d__Bacteria;p__Bacillota;c__Bacilli;o__Bacillales;f__Bacillaceae;g__Bacillus;s__Bacillus licheniformis	Bacillus licheniformis
			d__Bacteria;p__Bacillota;c__Bacilli;o__Bacillales;f__Bacillaceae;g__Bacillus;s__Bacillus licheniformis	Bacillus licheniformis
			d__Bacteria;p__Bacillota;c__Bacilli;o__Bacillales;f__Bacillaceae;g__Bacillus;s__Bacillus licheniformis	Bacillus licheniformis
			d__Bacteria;p__Bacillota;c__Bacilli;o__Bacillales;f__Bacillaceae;g__Bacillus;s__Bacillus licheniformis	Bacillus licheniformis
			d__Bacteria;p__Bacillota;c__Bacilli;o__Bacillales;f__Bacillaceae;g__Bacillus;s__Bacillus licheniformis	Bacillus licheniformis
			d__Bacteria;p__Bacillota;c__Bacilli;o__Bacillales;f__Bacillaceae;g__Bacillus;s__Bacillus licheniformis	Bacillus licheniformis
			d__Bacteria;p__Bacillota;c__Bacilli;o__Bacillales;f__Bacillaceae;g__Bacillus;s__Bacillus licheniformis	Bacillus licheniformis
			d__Bacteria;p__Bacillota;c__Bacilli;o__Bacillales;f__Bacillaceae;g__Bacillus;s__Bacillus licheniformis	Bacillus licheniformis
			d__Bacteria;p__Bacillota;c__Bacilli;o__Bacillales;f__Bacillaceae;g__Bacillus;s__Bacillus licheniformis	Bacillus licheniformis
			d__Bacteria;p__Bacillota;c__Bacilli;o__Bacillales;f__Bacillaceae;g__Bacillus;s__Bacillus licheniformis	Bacillus licheniformis
			d__Bacteria;p__Bacillota;c__Bacilli;o__Bacillales;f__Bacillaceae;g__Bacillus;s__Bacillus licheniformis	Bacillus licheniformis
			d__Bacteria;p__Bacillota;c__Bacilli;o__Bacillales;f__Bacillaceae;g__Bacillus;s__Bacillus licheniformis	Bacillus licheniformis
			d__Bacteria;p__Bacillota;c__Bacilli;o__Bacillales;f__Bacillaceae;g__Bacillus;s__Bacillus licheniformis	Bacillus licheniformis
			d__Bacteria;p__Bacillota;c__Bacilli;o__Bacillales;f__Bacillaceae;g__Bacillus;s__Bacillus licheniformis	Bacillus licheniformis
			d__Bacteria;p__Bacillota;c__Bacilli;o__Bacillales;f__Bacillaceae;g__Bacillus;s__Bacillus licheniformis	Bacillus licheniformis
			d__Bacteria;p__Bacillota;c__Bacilli;o__Bacillales;f__Bacillaceae;g__Bacillus;s__Bacillus licheniformis	Bacillus licheniformis
			d__Bacteria;p__Bacillota;c__Bacilli;o__Bacillales;f__Bacillaceae;g__Bacillus;s__Bacillus licheniformis	Bacillus licheniformis
			d__Bacteria;p__Bacillota;c__Bacilli;o__Bacillales;f__Bacillaceae;g__Bacillus;s__Bacillus licheniformis	Bacillus licheniformis
			d__Bacteria;p__Bacillota;c__Bacilli;o__Bacillales;f__Bacillaceae;g__Bacillus;s__Bacillus licheniformis	Bacillus licheniformis
			d__Bacteria;p__Bacillota;c__Bacilli;o__Bacillales;f__Bacillaceae;g__Bacillus;s__Bacillus licheniformis	Bacillus licheniformis
			d__Bacteria;p__Bacillota;c__Bacilli;o__Bacillales;f__Bacillaceae;g__Bacillus;s__Bacillus licheniformis	Bacillus licheniformis
			d__Bacteria;p__Bacillota;c__Bacilli;o__Bacillales;f__Bacillaceae;g__Bacillus;s__Bacillus licheniformis	Bacillus licheniformis
			d__Bacteria;p__Bacillota;c__Bacilli;o__Bacillales;f__Bacillaceae;g__Bacillus;s__Bacillus licheniformis	Bacillus licheniformis
			d__Bacteria;p__Bacillota;c__Bacilli;o__Bacillales;f__Bacillaceae;g__Bacillus;s__Bacillus licheniformis	Bacillus licheniformis
			d__Bacteria;p__Bacillota;c__Bacilli;o__Bacillales;f__Bacillaceae;g__Bacillus;s__Bacillus licheniformis	Bacillus licheniformis
			d__Bacteria;p__Bacillota;c__Bacilli;o__Bacillales;f__Bacillaceae;g__Bacillus;s__Bacillus licheniformis	Bacillus licheniformis
			d__Bacteria;p__Bacillota;c__Bacilli;o__Bacillales;f__Bacillaceae;g__Bacillus;s__Bacillus licheniformis	Bacillus licheniformis
			d__Bacteria;p__Bacillota;c__Bacilli;o__Bacillales;f__Bacillaceae;g__Bacillus;s__Bacillus licheniformis	Bacillus licheniformis
			d__Bacteria;p__Bacillota;c__Bacilli;o__Bacillales;f__Bacillaceae;g__Bacillus;s__Bacillus licheniformis	Bacillus licheniformis
			d__Bacteria;p__Bacillota;c__Bacilli;o__Bacillales;f__Bacillaceae;g__Bacillus;s__Bacillus licheniformis	Bacillus licheniformis
			d__Bacteria;p__Bacillota;c__Bacilli;o__Bacillales;f__Bacillaceae;g__Bacillus;s__Bacillus licheniformis	Bacillus licheniformis
			d__Bacteria;p__Bacillota;c__Bacilli;o__Bacillales;f__Bacillaceae;g__Bacillus;s__Bacillus licheniformis	Bacillus licheniformis
			d__Bacteria;p__Bacillota;c__Bacilli;o__Bacillales;f__Bacillaceae;g__Bacillus;s__Bacillus licheniformis	Bacillus licheniformis
			d__Bacteria;p__Bacillota;c__Bacilli;o__Bacillales;f__Bacillaceae;g__Bacillus;s__Bacillus licheniformis	Bacillus licheniformis LMG 17339
			d__Bacteria;p__Bacillota;c__Bacilli;o__Bacillales;f__Bacillaceae;g__Bacillus;s__Bacillus licheniformis	Bacillus licheniformis
			d__Bacteria;p__Bacillota;c__Bacilli;o__Bacillales;f__Bacillaceae;g__Bacillus;s__Bacillus licheniformis	Bacillus licheniformis
			d__Bacteria;p__Bacillota;c__Bacilli;o__Bacillales;f__Bacillaceae;g__Bacillus;s__Bacillus licheniformis	Bacillus licheniformis
			d__Bacteria;p__Bacillota;c__Bacilli;o__Bacillales;f__Bacillaceae;g__Bacillus;s__Bacillus licheniformis	Bacillus licheniformis
			d__Bacteria;p__Bacillota;c__Bacilli;o__Bacillales;f__Bacillaceae;g__Bacillus;s__Bacillus licheniformis	Bacillus licheniformis
			d__Bacteria;p__Bacillota;c__Bacilli;o__Bacillales;f__Bacillaceae;g__Bacillus;s__Bacillus licheniformis	Bacillus licheniformis
			d__Bacteria;p__Bacillota;c__Bacilli;o__Bacillales;f__Bacillaceae;g__Bacillus;s__Bacillus licheniformis	Bacillus licheniformis
			d__Bacteria;p__Bacillota;c__Bacilli;o__Bacillales;f__Bacillaceae;g__Bacillus;s__Bacillus licheniformis	Bacillus licheniformis
			d__Bacteria;p__Bacillota;c__Bacilli;o__Bacillales;f__Bacillaceae;g__Bacillus;s__Bacillus licheniformis	Bacillus licheniformis
			d__Bacteria;p__Bacillota;c__Bacilli;o__Bacillales;f__Bacillaceae;g__Bacillus;s__Bacillus licheniformis	Bacillus licheniformis
			d__Bacteria;p__Bacillota;c__Bacilli;o__Bacillales;f__Bacillaceae;g__Bacillus;s__Bacillus licheniformis	Bacillus licheniformis
			d__Bacteria;p__Bacillota;c__Bacilli;o__Bacillales;f__Bacillaceae;g__Bacillus;s__Bacillus licheniformis	Bacillus licheniformis
			d__Bacteria;p__Bacillota;c__Bacilli;o__Bacillales;f__Bacillaceae;g__Bacillus;s__Bacillus licheniformis	Bacillus licheniformis
			d__Bacteria;p__Bacillota;c__Bacilli;o__Bacillales;f__Bacillaceae;g__Bacillus;s__Bacillus licheniformis	Bacillus licheniformis
			d__Bacteria;p__Bacillota;c__Bacilli;o__Bacillales;f__Bacillaceae;g__Bacillus;s__Bacillus licheniformis	Bacillus licheniformis
			d__Bacteria;p__Bacillota;c__Bacilli;o__Bacillales;f__Bacillaceae;g__Bacillus;s__Bacillus licheniformis	Bacillus licheniformis
			d__Bacteria;p__Bacillota;c__Bacilli;o__Bacillales;f__Bacillaceae;g__Bacillus;s__Bacillus licheniformis	Bacillus licheniformis
			d__Bacteria;p__Bacillota;c__Bacilli;o__Bacillales;f__Bacillaceae;g__Bacillus;s__Bacillus licheniformis	Bacillus licheniformis
			d__Bacteria;p__Bacillota;c__Bacilli;o__Bacillales;f__Bacillaceae;g__Bacillus;s__Bacillus licheniformis	Bacillus licheniformis
			d__Bacteria;p__Bacillota;c__Bacilli;o__Bacillales;f__Bacillaceae;g__Bacillus;s__Bacillus licheniformis	Bacillus licheniformis
			d__Bacteria;p__Bacillota;c__Bacilli;o__Bacillales;f__Bacillaceae;g__Bacillus;s__Bacillus licheniformis	Bacillus licheniformis
			d__Bacteria;p__Bacillota;c__Bacilli;o__Bacillales;f__Bacillaceae;g__Bacillus;s__Bacillus licheniformis	Bacillus licheniformis
			d__Bacteria;p__Bacillota;c__Bacilli;o__Bacillales;f__Bacillaceae;g__Bacillus;s__Bacillus licheniformis	Bacillus licheniformis
			d__Bacteria;p__Bacillota;c__Bacilli;o__Bacillales;f__Bacillaceae;g__Bacillus;s__Bacillus licheniformis	Bacillus licheniformis
			d__Bacteria;p__Bacillota;c__Bacilli;o__Bacillales;f__Bacillaceae;g__Bacillus;s__Bacillus licheniformis	Bacillus licheniformis
			d__Bacteria;p__Bacillota;c__Bacilli;o__Bacillales;f__Bacillaceae;g__Bacillus;s__Bacillus licheniformis	Bacillus licheniformis
			d__Bacteria;p__Bacillota;c__Bacilli;o__Bacillales;f__Bacillaceae;g__Bacillus;s__Bacillus licheniformis	Bacillus licheniformis
			d__Bacteria;p__Bacillota;c__Bacilli;o__Bacillales;f__Bacillaceae;g__Bacillus;s__Bacillus licheniformis	Bacillus licheniformis
			d__Bacteria;p__Bacillota;c__Bacilli;o__Bacillales;f__Bacillaceae;g__Bacillus;s__Bacillus licheniformis	Bacillus licheniformis
			d__Bacteria;p__Bacillota;c__Bacilli;o__Bacillales;f__Bacillaceae;g__Bacillus;s__Bacillus licheniformis	Bacillus sp. y1(2019)
			d__Bacteria;p__Bacillota;c__Bacilli;o__Bacillales;f__Bacillaceae;g__Bacillus;s__Bacillus licheniformis	Bacillus licheniformis
			d__Bacteria;p__Bacillota;c__Bacilli;o__Bacillales;f__Bacillaceae;g__Bacillus;s__Bacillus licheniformis	Bacillus licheniformis
			d__Bacteria;p__Bacillota;c__Bacilli;o__Bacillales;f__Bacillaceae;g__Bacillus;s__Bacillus licheniformis	Bacillus licheniformis
			d__Bacteria;p__Bacillota;c__Bacilli;o__Bacillales;f__Bacillaceae;g__Bacillus;s__Bacillus licheniformis	Bacillus sp. Gen2
			d__Bacteria;p__Bacillota;c__Bacilli;o__Bacillales;f__Bacillaceae;g__Bacillus;s__Bacillus licheniformis	Bacillus licheniformis
			d__Bacteria;p__Bacillota;c__Bacilli;o__Bacillales;f__Bacillaceae;g__Bacillus;s__Bacillus licheniformis	Bacillus sp. PAMC28748
			d__Bacteria;p__Bacillota;c__Bacilli;o__Bacillales;f__Bacillaceae;g__Bacillus;s__Bacillus licheniformis	Bacillus sp. Y1
			d__Bacteria;p__Bacillota;c__Bacilli;o__Bacillales;f__Bacillaceae;g__Bacillus;s__Bacillus licheniformis	Bacillus licheniformis
			d__Bacteria;p__Bacillota;c__Bacilli;o__Bacillales;f__Bacillaceae;g__Bacillus;s__Bacillus licheniformis	Bacillus licheniformis
			d__Bacteria;p__Bacillota;c__Bacilli;o__Bacillales;f__Bacillaceae;g__Bacillus;s__Bacillus licheniformis	Bacillus licheniformis
			d__Bacteria;p__Bacillota;c__Bacilli;o__Bacillales;f__Bacillaceae;g__Bacillus;s__Bacillus licheniformis	Bacillus licheniformis
			d__Bacteria;p__Bacillota;c__Bacilli;o__Bacillales;f__Bacillaceae;g__Bacillus;s__Bacillus licheniformis	Bacillus licheniformis
			d__Bacteria;p__Bacillota;c__Bacilli;o__Bacillales;f__Bacillaceae;g__Bacillus;s__Bacillus licheniformis	Bacillus licheniformis
			d__Bacteria;p__Bacillota;c__Bacilli;o__Bacillales;f__Bacillaceae;g__Bacillus;s__Bacillus licheniformis	Bacillus licheniformis
			d__Bacteria;p__Bacillota;c__Bacilli;o__Bacillales;f__Bacillaceae;g__Bacillus;s__Bacillus licheniformis	Bacillus licheniformis
			d__Bacteria;p__Bacillota;c__Bacilli;o__Bacillales;f__Bacillaceae;g__Bacillus;s__Bacillus licheniformis	Bacillus licheniformis
			d__Bacteria;p__Bacillota;c__Bacilli;o__Bacillales;f__Bacillaceae;g__Bacillus;s__Bacillus licheniformis	Bacillus licheniformis
			d__Bacteria;p__Bacillota;c__Bacilli;o__Bacillales;f__Bacillaceae;g__Bacillus;s__Bacillus licheniformis	Bacillus licheniformis
			d__Bacteria;p__Bacillota;c__Bacilli;o__Bacillales;f__Bacillaceae;g__Bacillus;s__Bacillus licheniformis	Bacillus licheniformis
			d__Bacteria;p__Bacillota;c__Bacilli;o__Bacillales;f__Bacillaceae;g__Bacillus;s__Bacillus licheniformis	Bacillus licheniformis
			d__Bacteria;p__Bacillota;c__Bacilli;o__Bacillales;f__Bacillaceae;g__Bacillus;s__Bacillus licheniformis	Bacillus licheniformis
			d__Bacteria;p__Bacillota;c__Bacilli;o__Bacillales;f__Bacillaceae;g__Bacillus;s__Bacillus licheniformis	Bacillus licheniformis
			d__Bacteria;p__Bacillota;c__Bacilli;o__Bacillales;f__Bacillaceae;g__Bacillus;s__Bacillus licheniformis	Bacillus licheniformis
			d__Bacteria;p__Bacillota;c__Bacilli;o__Bacillales;f__Bacillaceae;g__Bacillus;s__Bacillus licheniformis	Bacillus licheniformis
			d__Bacteria;p__Bacillota;c__Bacilli;o__Bacillales;f__Bacillaceae;g__Bacillus;s__Bacillus licheniformis	Bacillus licheniformis
			d__Bacteria;p__Bacillota;c__Bacilli;o__Bacillales;f__Bacillaceae;g__Bacillus;s__Bacillus licheniformis	Bacillus licheniformis
			d__Bacteria;p__Bacillota;c__Bacilli;o__Bacillales;f__Bacillaceae;g__Bacillus;s__Bacillus licheniformis	Bacillus licheniformis
			d__Bacteria;p__Bacillota;c__Bacilli;o__Bacillales;f__Bacillaceae;g__Bacillus;s__Bacillus licheniformis	Bacillus licheniformis
			d__Bacteria;p__Bacillota;c__Bacilli;o__Bacillales;f__Bacillaceae;g__Bacillus;s__Bacillus licheniformis	Bacillus licheniformis
			d__Bacteria;p__Bacillota;c__Bacilli;o__Bacillales;f__Bacillaceae;g__Bacillus;s__Bacillus licheniformis	Bacillus licheniformis
			d__Bacteria;p__Bacillota;c__Bacilli;o__Bacillales;f__Bacillaceae;g__Bacillus;s__Bacillus licheniformis	Bacillus licheniformis
			d__Bacteria;p__Bacillota;c__Bacilli;o__Bacillales;f__Bacillaceae;g__Bacillus;s__Bacillus licheniformis	Bacillus licheniformis
			d__Bacteria;p__Bacillota;c__Bacilli;o__Bacillales;f__Bacillaceae;g__Bacillus;s__Bacillus licheniformis	Bacillus licheniformis
			d__Bacteria;p__Bacillota;c__Bacilli;o__Bacillales;f__Bacillaceae;g__Bacillus;s__Bacillus licheniformis	Bacillus licheniformis
			d__Bacteria;p__Bacillota;c__Bacilli;o__Bacillales;f__Bacillaceae;g__Bacillus;s__Bacillus licheniformis	Bacillus licheniformis
			d__Bacteria;p__Bacillota;c__Bacilli;o__Bacillales;f__Bacillaceae;g__Bacillus;s__Bacillus licheniformis	Bacillus licheniformis
			d__Bacteria;p__Bacillota;c__Bacilli;o__Bacillales;f__Bacillaceae;g__Bacillus;s__Bacillus licheniformis	Bacillus licheniformis
			d__Bacteria;p__Bacillota;c__Bacilli;o__Bacillales;f__Bacillaceae;g__Bacillus;s__Bacillus licheniformis	Bacillus licheniformis
			d__Bacteria;p__Bacillota;c__Bacilli;o__Bacillales;f__Bacillaceae;g__Bacillus;s__Bacillus licheniformis	Bacillus licheniformis
			d__Bacteria;p__Bacillota;c__Bacilli;o__Bacillales;f__Bacillaceae;g__Bacillus;s__Bacillus licheniformis	Bacillus licheniformis
			d__Bacteria;p__Bacillota;c__Bacilli;o__Bacillales;f__Bacillaceae;g__Bacillus;s__Bacillus licheniformis	Bacillus licheniformis
			d__Bacteria;p__Bacillota;c__Bacilli;o__Bacillales;f__Bacillaceae;g__Bacillus;s__Bacillus licheniformis	Bacillus licheniformis
			d__Bacteria;p__Bacillota;c__Bacilli;o__Bacillales;f__Bacillaceae;g__Bacillus;s__Bacillus licheniformis	Bacillus licheniformis
			d__Bacteria;p__Bacillota;c__Bacilli;o__Bacillales;f__Bacillaceae;g__Bacillus;s__Bacillus licheniformis	Bacillus licheniformis
			d__Bacteria;p__Bacillota;c__Bacilli;o__Bacillales;f__Bacillaceae;g__Bacillus;s__Bacillus licheniformis	Bacillus licheniformis
			d__Bacteria;p__Bacillota;c__Bacilli;o__Bacillales;f__Bacillaceae;g__Bacillus;s__Bacillus licheniformis	Bacillus licheniformis
			d__Bacteria;p__Bacillota;c__Bacilli;o__Bacillales;f__Bacillaceae;g__Bacillus;s__Bacillus licheniformis	Bacillus licheniformis
			d__Bacteria;p__Bacillota;c__Bacilli;o__Bacillales;f__Bacillaceae;g__Bacillus;s__Bacillus licheniformis	Bacillus licheniformis
			d__Bacteria;p__Bacillota;c__Bacilli;o__Bacillales;f__Bacillaceae;g__Bacillus;s__Bacillus licheniformis	Bacillus sp. BAC
			d__Bacteria;p__Bacillota;c__Bacilli;o__Bacillales;f__Bacillaceae;g__Bacillus;s__Bacillus licheniformis	Bacillus licheniformis
			d__Bacteria;p__Bacillota;c__Bacilli;o__Bacillales;f__Bacillaceae;g__Bacillus;s__Bacillus licheniformis	Bacillus licheniformis
			d__Bacteria;p__Bacillota;c__Bacilli;o__Bacillales;f__Bacillaceae;g__Bacillus;s__Bacillus licheniformis	Bacillus licheniformis
			d__Bacteria;p__Bacillota;c__Bacilli;o__Bacillales;f__Bacillaceae;g__Bacillus;s__Bacillus licheniformis	Bacillus licheniformis
			d__Bacteria;p__Bacillota;c__Bacilli;o__Bacillales;f__Bacillaceae;g__Bacillus;s__Bacillus licheniformis	Bacillus licheniformis
			d__Bacteria;p__Bacillota;c__Bacilli;o__Bacillales;f__Bacillaceae;g__Bacillus;s__Bacillus licheniformis	Bacillus licheniformis
			d__Bacteria;p__Bacillota;c__Bacilli;o__Bacillales;f__Bacillaceae;g__Bacillus;s__Bacillus licheniformis	Bacillus licheniformis
			d__Bacteria;p__Bacillota;c__Bacilli;o__Bacillales;f__Bacillaceae;g__Bacillus;s__Bacillus licheniformis	Bacillus licheniformis
			d__Bacteria;p__Bacteroidota;c__Bacteroidia;o__Bacteroidales;f__UBA932;g__Bact-11;s__Bact-11 sp001602845	Bacteroidales bacterium Bact_13
			d__Bacteria;p__Bacteroidota;c__Bacteroidia;o__Bacteroidales;f__UBA932;g__Bact-11;s__Bact-11 sp001602845	Bacteroidales bacterium UBA3053
			d__Bacteria;p__Bacteroidota;c__Bacteroidia;o__Bacteroidales;f__UBA932;g__Bact-11;s__Bact-11 sp002361615	Bacteroidales bacterium UBA2781
			d__Bacteria;p__Bacteroidota;c__Bacteroidia;o__Bacteroidales;f__UBA932;g__Bact-11;s__Bact-11 sp002361615	Bacteroidales bacterium UBA3290
			d__Bacteria;p__Bacteroidota;c__Bacteroidia;o__Bacteroidales;f__UBA932;g__Bact-11;s__Bact-11 sp002361615	Bacteroidales bacterium UBA3831
			d__Bacteria;p__Bacteroidota;c__Bacteroidia;o__Bacteroidales;f__UBA932;g__Bact-11;s__Bact-11 sp002361615	Bacteroidales bacterium
			d__Bacteria;p__Bacteroidota;c__Bacteroidia;o__Bacteroidales;f__UBA932;g__Bact-11;s__Bact-11 sp002361615	Bacteroidales bacterium
			d__Bacteria;p__Bacteroidota;c__Bacteroidia;o__Bacteroidales;f__UBA932;g__Bact-11;s__Bact-11 sp002361615	Bacteroidales bacterium
			d__Bacteria;p__Bacteroidota;c__Bacteroidia;o__Bacteroidales;f__UBA932;g__Bact-11;s__Bact-11 sp002361615	uncultured Bacteroidia bacterium
			d__Bacteria;p__Bacteroidota;c__Bacteroidia;o__Bacteroidales;f__UBA932;g__Bact-11;s__Bact-11 sp002361615	uncultured Bacteroidia bacterium
			d__Bacteria;p__Bacteroidota;c__Bacteroidia;o__Bacteroidales;f__ML635J-15;g__Bact-19;s__Bact-19 sp002310235	Bacteroidales bacterium UBA1184
			d__Bacteria;p__Bacteroidota;c__Bacteroidia;o__Bacteroidales;f__ML635J-15;g__Bact-19;s__Bact-19 sp002310235	Bacteroidales bacterium UBA1184
			d__Bacteria;p__Actinomycetota;c__Actinomycetia;o__Actinomycetales;f__Bifidobacteriaceae;g__Bifidobacterium;s__Bifidobacterium adolescentis	Bifidobacterium adolescentis CAG:119
			d__Bacteria;p__Actinomycetota;c__Actinomycetia;o__Actinomycetales;f__Bifidobacteriaceae;g__Bifidobacterium;s__Bifidobacterium adolescentis	Bifidobacterium adolescentis
			d__Bacteria;p__Actinomycetota;c__Actinomycetia;o__Actinomycetales;f__Bifidobacteriaceae;g__Bifidobacterium;s__Bifidobacterium adolescentis	Bifidobacterium adolescentis
			d__Bacteria;p__Actinomycetota;c__Actinomycetia;o__Actinomycetales;f__Bifidobacteriaceae;g__Bifidobacterium;s__Bifidobacterium adolescentis	Bifidobacterium adolescentis
			d__Bacteria;p__Actinomycetota;c__Actinomycetia;o__Actinomycetales;f__Bifidobacteriaceae;g__Bifidobacterium;s__Bifidobacterium adolescentis	Bifidobacterium sp.
			d__Bacteria;p__Actinomycetota;c__Actinomycetia;o__Actinomycetales;f__Bifidobacteriaceae;g__Bifidobacterium;s__Bifidobacterium adolescentis	Bifidobacterium sp.
			d__Bacteria;p__Actinomycetota;c__Actinomycetia;o__Actinomycetales;f__Bifidobacteriaceae;g__Bifidobacterium;s__Bifidobacterium adolescentis	Bifidobacterium sp.
			d__Bacteria;p__Actinomycetota;c__Actinomycetia;o__Actinomycetales;f__Bifidobacteriaceae;g__Bifidobacterium;s__Bifidobacterium adolescentis	Bifidobacterium sp.
			d__Bacteria;p__Actinomycetota;c__Actinomycetia;o__Actinomycetales;f__Bifidobacteriaceae;g__Bifidobacterium;s__Bifidobacterium adolescentis	Bifidobacterium sp.
			d__Bacteria;p__Actinomycetota;c__Actinomycetia;o__Actinomycetales;f__Bifidobacteriaceae;g__Bifidobacterium;s__Bifidobacterium adolescentis	Bifidobacterium sp.
			d__Bacteria;p__Actinomycetota;c__Actinomycetia;o__Actinomycetales;f__Bifidobacteriaceae;g__Bifidobacterium;s__Bifidobacterium adolescentis	Bifidobacterium sp.
			d__Bacteria;p__Actinomycetota;c__Actinomycetia;o__Actinomycetales;f__Bifidobacteriaceae;g__Bifidobacterium;s__Bifidobacterium adolescentis	Bifidobacterium sp.
			d__Bacteria;p__Actinomycetota;c__Actinomycetia;o__Actinomycetales;f__Bifidobacteriaceae;g__Bifidobacterium;s__Bifidobacterium adolescentis	Bifidobacterium sp.
			d__Bacteria;p__Actinomycetota;c__Actinomycetia;o__Actinomycetales;f__Bifidobacteriaceae;g__Bifidobacterium;s__Bifidobacterium adolescentis	Bifidobacterium sp.
			d__Bacteria;p__Actinomycetota;c__Actinomycetia;o__Actinomycetales;f__Bifidobacteriaceae;g__Bifidobacterium;s__Bifidobacterium adolescentis	Bifidobacterium sp.
			d__Bacteria;p__Actinomycetota;c__Actinomycetia;o__Actinomycetales;f__Bifidobacteriaceae;g__Bifidobacterium;s__Bifidobacterium adolescentis	Bifidobacterium sp.
			d__Bacteria;p__Actinomycetota;c__Actinomycetia;o__Actinomycetales;f__Bifidobacteriaceae;g__Bifidobacterium;s__Bifidobacterium adolescentis	Bifidobacterium sp.
			d__Bacteria;p__Actinomycetota;c__Actinomycetia;o__Actinomycetales;f__Bifidobacteriaceae;g__Bifidobacterium;s__Bifidobacterium adolescentis	Bifidobacterium sp.
			d__Bacteria;p__Actinomycetota;c__Actinomycetia;o__Actinomycetales;f__Bifidobacteriaceae;g__Bifidobacterium;s__Bifidobacterium adolescentis	Bifidobacterium adolescentis
			d__Bacteria;p__Actinomycetota;c__Actinomycetia;o__Actinomycetales;f__Bifidobacteriaceae;g__Bifidobacterium;s__Bifidobacterium adolescentis	Bifidobacterium adolescentis
			d__Bacteria;p__Actinomycetota;c__Actinomycetia;o__Actinomycetales;f__Bifidobacteriaceae;g__Bifidobacterium;s__Bifidobacterium adolescentis	Bifidobacterium adolescentis
			d__Bacteria;p__Actinomycetota;c__Actinomycetia;o__Actinomycetales;f__Bifidobacteriaceae;g__Bifidobacterium;s__Bifidobacterium adolescentis	Bifidobacterium sp.
			d__Bacteria;p__Actinomycetota;c__Actinomycetia;o__Actinomycetales;f__Bifidobacteriaceae;g__Bifidobacterium;s__Bifidobacterium adolescentis	Bifidobacterium sp.
			d__Bacteria;p__Actinomycetota;c__Actinomycetia;o__Actinomycetales;f__Bifidobacteriaceae;g__Bifidobacterium;s__Bifidobacterium adolescentis	Bifidobacterium adolescentis
			d__Bacteria;p__Actinomycetota;c__Actinomycetia;o__Actinomycetales;f__Bifidobacteriaceae;g__Bifidobacterium;s__Bifidobacterium adolescentis	Bifidobacterium adolescentis
			d__Bacteria;p__Actinomycetota;c__Actinomycetia;o__Actinomycetales;f__Bifidobacteriaceae;g__Bifidobacterium;s__Bifidobacterium adolescentis	Bifidobacterium adolescentis
			d__Bacteria;p__Actinomycetota;c__Actinomycetia;o__Actinomycetales;f__Bifidobacteriaceae;g__Bifidobacterium;s__Bifidobacterium adolescentis	Bifidobacterium sp.
			d__Bacteria;p__Actinomycetota;c__Actinomycetia;o__Actinomycetales;f__Bifidobacteriaceae;g__Bifidobacterium;s__Bifidobacterium adolescentis	Bifidobacterium sp.
			d__Bacteria;p__Actinomycetota;c__Actinomycetia;o__Actinomycetales;f__Bifidobacteriaceae;g__Bifidobacterium;s__Bifidobacterium adolescentis	Bifidobacterium sp.
			d__Bacteria;p__Actinomycetota;c__Actinomycetia;o__Actinomycetales;f__Bifidobacteriaceae;g__Bifidobacterium;s__Bifidobacterium adolescentis	Bifidobacterium sp.
			d__Bacteria;p__Actinomycetota;c__Actinomycetia;o__Actinomycetales;f__Bifidobacteriaceae;g__Bifidobacterium;s__Bifidobacterium adolescentis	Bifidobacterium sp.
			d__Bacteria;p__Actinomycetota;c__Actinomycetia;o__Actinomycetales;f__Bifidobacteriaceae;g__Bifidobacterium;s__Bifidobacterium adolescentis	Bifidobacterium sp.
			d__Bacteria;p__Actinomycetota;c__Actinomycetia;o__Actinomycetales;f__Bifidobacteriaceae;g__Bifidobacterium;s__Bifidobacterium adolescentis	Bifidobacteriaceae bacterium MCC01943
			d__Bacteria;p__Actinomycetota;c__Actinomycetia;o__Actinomycetales;f__Bifidobacteriaceae;g__Bifidobacterium;s__Bifidobacterium adolescentis	Bifidobacteriaceae bacterium MCC01947
			d__Bacteria;p__Actinomycetota;c__Actinomycetia;o__Actinomycetales;f__Bifidobacteriaceae;g__Bifidobacterium;s__Bifidobacterium adolescentis	Bifidobacteriaceae bacterium MCC01941
			d__Bacteria;p__Actinomycetota;c__Actinomycetia;o__Actinomycetales;f__Bifidobacteriaceae;g__Bifidobacterium;s__Bifidobacterium adolescentis	Bifidobacterium adolescentis
			d__Bacteria;p__Actinomycetota;c__Actinomycetia;o__Actinomycetales;f__Bifidobacteriaceae;g__Bifidobacterium;s__Bifidobacterium adolescentis	Bifidobacterium adolescentis
			d__Bacteria;p__Actinomycetota;c__Actinomycetia;o__Actinomycetales;f__Bifidobacteriaceae;g__Bifidobacterium;s__Bifidobacterium adolescentis	Bifidobacterium adolescentis
			d__Bacteria;p__Actinomycetota;c__Actinomycetia;o__Actinomycetales;f__Bifidobacteriaceae;g__Bifidobacterium;s__Bifidobacterium adolescentis	Bifidobacterium adolescentis
			d__Bacteria;p__Actinomycetota;c__Actinomycetia;o__Actinomycetales;f__Bifidobacteriaceae;g__Bifidobacterium;s__Bifidobacterium adolescentis	Bifidobacterium adolescentis
			d__Bacteria;p__Actinomycetota;c__Actinomycetia;o__Actinomycetales;f__Bifidobacteriaceae;g__Bifidobacterium;s__Bifidobacterium adolescentis	Bifidobacterium adolescentis
			d__Bacteria;p__Actinomycetota;c__Actinomycetia;o__Actinomycetales;f__Bifidobacteriaceae;g__Bifidobacterium;s__Bifidobacterium adolescentis	Bifidobacterium adolescentis
			d__Bacteria;p__Actinomycetota;c__Actinomycetia;o__Actinomycetales;f__Bifidobacteriaceae;g__Bifidobacterium;s__Bifidobacterium adolescentis	Bifidobacterium adolescentis
			d__Bacteria;p__Actinomycetota;c__Actinomycetia;o__Actinomycetales;f__Bifidobacteriaceae;g__Bifidobacterium;s__Bifidobacterium adolescentis	Bifidobacterium adolescentis
			d__Bacteria;p__Actinomycetota;c__Actinomycetia;o__Actinomycetales;f__Bifidobacteriaceae;g__Bifidobacterium;s__Bifidobacterium adolescentis	Actinomycetia bacterium
			d__Bacteria;p__Actinomycetota;c__Actinomycetia;o__Actinomycetales;f__Bifidobacteriaceae;g__Bifidobacterium;s__Bifidobacterium adolescentis	Actinomycetia bacterium
			d__Bacteria;p__Actinomycetota;c__Actinomycetia;o__Actinomycetales;f__Bifidobacteriaceae;g__Bifidobacterium;s__Bifidobacterium adolescentis	Actinomycetia bacterium
			d__Bacteria;p__Actinomycetota;c__Actinomycetia;o__Actinomycetales;f__Bifidobacteriaceae;g__Bifidobacterium;s__Bifidobacterium adolescentis	Actinomycetia bacterium
			d__Bacteria;p__Actinomycetota;c__Actinomycetia;o__Actinomycetales;f__Bifidobacteriaceae;g__Bifidobacterium;s__Bifidobacterium adolescentis	Actinomycetia bacterium
			d__Bacteria;p__Actinomycetota;c__Actinomycetia;o__Actinomycetales;f__Bifidobacteriaceae;g__Bifidobacterium;s__Bifidobacterium adolescentis	Actinomycetia bacterium
			d__Bacteria;p__Actinomycetota;c__Actinomycetia;o__Actinomycetales;f__Bifidobacteriaceae;g__Bifidobacterium;s__Bifidobacterium adolescentis	Bifidobacterium adolescentis
			d__Bacteria;p__Actinomycetota;c__Actinomycetia;o__Actinomycetales;f__Bifidobacteriaceae;g__Bifidobacterium;s__Bifidobacterium adolescentis	Bifidobacterium adolescentis
			d__Bacteria;p__Actinomycetota;c__Actinomycetia;o__Actinomycetales;f__Bifidobacteriaceae;g__Bifidobacterium;s__Bifidobacterium adolescentis	uncultured Bifidobacterium sp.
			d__Bacteria;p__Actinomycetota;c__Actinomycetia;o__Actinomycetales;f__Bifidobacteriaceae;g__Bifidobacterium;s__Bifidobacterium adolescentis	Bifidobacterium adolescentis
			d__Bacteria;p__Actinomycetota;c__Actinomycetia;o__Actinomycetales;f__Bifidobacteriaceae;g__Bifidobacterium;s__Bifidobacterium adolescentis	uncultured Bifidobacterium sp.
			d__Bacteria;p__Actinomycetota;c__Actinomycetia;o__Actinomycetales;f__Bifidobacteriaceae;g__Bifidobacterium;s__Bifidobacterium adolescentis	uncultured Bifidobacterium sp.
			d__Bacteria;p__Actinomycetota;c__Actinomycetia;o__Actinomycetales;f__Bifidobacteriaceae;g__Bifidobacterium;s__Bifidobacterium adolescentis	uncultured Bifidobacterium sp.
			d__Bacteria;p__Actinomycetota;c__Actinomycetia;o__Actinomycetales;f__Bifidobacteriaceae;g__Bifidobacterium;s__Bifidobacterium adolescentis	uncultured Bifidobacterium sp.
			d__Bacteria;p__Actinomycetota;c__Actinomycetia;o__Actinomycetales;f__Bifidobacteriaceae;g__Bifidobacterium;s__Bifidobacterium adolescentis	Bifidobacterium adolescentis
			d__Bacteria;p__Actinomycetota;c__Actinomycetia;o__Actinomycetales;f__Bifidobacteriaceae;g__Bifidobacterium;s__Bifidobacterium adolescentis	Bifidobacterium adolescentis
			d__Bacteria;p__Actinomycetota;c__Actinomycetia;o__Actinomycetales;f__Bifidobacteriaceae;g__Bifidobacterium;s__Bifidobacterium adolescentis	Bifidobacterium adolescentis
			d__Bacteria;p__Actinomycetota;c__Actinomycetia;o__Actinomycetales;f__Bifidobacteriaceae;g__Bifidobacterium;s__Bifidobacterium adolescentis	Bifidobacterium adolescentis
			d__Bacteria;p__Actinomycetota;c__Actinomycetia;o__Actinomycetales;f__Bifidobacteriaceae;g__Bifidobacterium;s__Bifidobacterium adolescentis	Bifidobacterium adolescentis
			d__Bacteria;p__Actinomycetota;c__Actinomycetia;o__Actinomycetales;f__Bifidobacteriaceae;g__Bifidobacterium;s__Bifidobacterium adolescentis	Bifidobacterium adolescentis
			d__Bacteria;p__Actinomycetota;c__Actinomycetia;o__Actinomycetales;f__Bifidobacteriaceae;g__Bifidobacterium;s__Bifidobacterium adolescentis	Bifidobacterium adolescentis
			d__Bacteria;p__Actinomycetota;c__Actinomycetia;o__Actinomycetales;f__Bifidobacteriaceae;g__Bifidobacterium;s__Bifidobacterium adolescentis	Bifidobacterium adolescentis
			d__Bacteria;p__Actinomycetota;c__Actinomycetia;o__Actinomycetales;f__Bifidobacteriaceae;g__Bifidobacterium;s__Bifidobacterium adolescentis	Bifidobacterium adolescentis
			d__Bacteria;p__Actinomycetota;c__Actinomycetia;o__Actinomycetales;f__Bifidobacteriaceae;g__Bifidobacterium;s__Bifidobacterium adolescentis	Bifidobacterium adolescentis
			d__Bacteria;p__Actinomycetota;c__Actinomycetia;o__Actinomycetales;f__Bifidobacteriaceae;g__Bifidobacterium;s__Bifidobacterium adolescentis	Bifidobacterium adolescentis
			d__Bacteria;p__Actinomycetota;c__Actinomycetia;o__Actinomycetales;f__Bifidobacteriaceae;g__Bifidobacterium;s__Bifidobacterium adolescentis	Bifidobacterium adolescentis
			d__Bacteria;p__Actinomycetota;c__Actinomycetia;o__Actinomycetales;f__Bifidobacteriaceae;g__Bifidobacterium;s__Bifidobacterium adolescentis	Bifidobacterium adolescentis
			d__Bacteria;p__Actinomycetota;c__Actinomycetia;o__Actinomycetales;f__Bifidobacteriaceae;g__Bifidobacterium;s__Bifidobacterium adolescentis	Bifidobacterium adolescentis
			d__Bacteria;p__Actinomycetota;c__Actinomycetia;o__Actinomycetales;f__Bifidobacteriaceae;g__Bifidobacterium;s__Bifidobacterium adolescentis	Bifidobacterium adolescentis ATCC 15703
			d__Bacteria;p__Actinomycetota;c__Actinomycetia;o__Actinomycetales;f__Bifidobacteriaceae;g__Bifidobacterium;s__Bifidobacterium adolescentis	Bifidobacterium adolescentis L2-32
			d__Bacteria;p__Actinomycetota;c__Actinomycetia;o__Actinomycetales;f__Bifidobacteriaceae;g__Bifidobacterium;s__Bifidobacterium adolescentis	Bifidobacterium adolescentis DSM 20087
			d__Bacteria;p__Actinomycetota;c__Actinomycetia;o__Actinomycetales;f__Bifidobacteriaceae;g__Bifidobacterium;s__Bifidobacterium adolescentis	Bifidobacterium adolescentis
			d__Bacteria;p__Actinomycetota;c__Actinomycetia;o__Actinomycetales;f__Bifidobacteriaceae;g__Bifidobacterium;s__Bifidobacterium adolescentis	Bifidobacterium stercoris JCM 15918
			d__Bacteria;p__Actinomycetota;c__Actinomycetia;o__Actinomycetales;f__Bifidobacteriaceae;g__Bifidobacterium;s__Bifidobacterium adolescentis	Bifidobacterium stercoris JCM 15918
			d__Bacteria;p__Actinomycetota;c__Actinomycetia;o__Actinomycetales;f__Bifidobacteriaceae;g__Bifidobacterium;s__Bifidobacterium adolescentis	Bifidobacterium adolescentis
			d__Bacteria;p__Actinomycetota;c__Actinomycetia;o__Actinomycetales;f__Bifidobacteriaceae;g__Bifidobacterium;s__Bifidobacterium adolescentis	Bifidobacterium adolescentis
			d__Bacteria;p__Actinomycetota;c__Actinomycetia;o__Actinomycetales;f__Bifidobacteriaceae;g__Bifidobacterium;s__Bifidobacterium adolescentis	Bifidobacterium adolescentis
			d__Bacteria;p__Actinomycetota;c__Actinomycetia;o__Actinomycetales;f__Bifidobacteriaceae;g__Bifidobacterium;s__Bifidobacterium adolescentis	Bifidobacterium adolescentis
			d__Bacteria;p__Actinomycetota;c__Actinomycetia;o__Actinomycetales;f__Bifidobacteriaceae;g__Bifidobacterium;s__Bifidobacterium adolescentis	Bifidobacterium adolescentis
			d__Bacteria;p__Actinomycetota;c__Actinomycetia;o__Actinomycetales;f__Bifidobacteriaceae;g__Bifidobacterium;s__Bifidobacterium adolescentis	Bifidobacterium adolescentis
			d__Bacteria;p__Actinomycetota;c__Actinomycetia;o__Actinomycetales;f__Bifidobacteriaceae;g__Bifidobacterium;s__Bifidobacterium adolescentis	Bifidobacterium adolescentis
			d__Bacteria;p__Actinomycetota;c__Actinomycetia;o__Actinomycetales;f__Bifidobacteriaceae;g__Bifidobacterium;s__Bifidobacterium adolescentis	Bifidobacterium adolescentis
			d__Bacteria;p__Actinomycetota;c__Actinomycetia;o__Actinomycetales;f__Bifidobacteriaceae;g__Bifidobacterium;s__Bifidobacterium adolescentis	Bifidobacterium adolescentis
			d__Bacteria;p__Actinomycetota;c__Actinomycetia;o__Actinomycetales;f__Bifidobacteriaceae;g__Bifidobacterium;s__Bifidobacterium adolescentis	Bifidobacterium adolescentis
			d__Bacteria;p__Actinomycetota;c__Actinomycetia;o__Actinomycetales;f__Bifidobacteriaceae;g__Bifidobacterium;s__Bifidobacterium adolescentis	Bifidobacterium adolescentis
			d__Bacteria;p__Actinomycetota;c__Actinomycetia;o__Actinomycetales;f__Bifidobacteriaceae;g__Bifidobacterium;s__Bifidobacterium adolescentis	Bifidobacterium adolescentis
			d__Bacteria;p__Actinomycetota;c__Actinomycetia;o__Actinomycetales;f__Bifidobacteriaceae;g__Bifidobacterium;s__Bifidobacterium adolescentis	Bifidobacterium adolescentis
			d__Bacteria;p__Actinomycetota;c__Actinomycetia;o__Actinomycetales;f__Bifidobacteriaceae;g__Bifidobacterium;s__Bifidobacterium adolescentis	Bifidobacterium adolescentis
			d__Bacteria;p__Actinomycetota;c__Actinomycetia;o__Actinomycetales;f__Bifidobacteriaceae;g__Bifidobacterium;s__Bifidobacterium adolescentis	Bifidobacterium adolescentis
			d__Bacteria;p__Actinomycetota;c__Actinomycetia;o__Actinomycetales;f__Bifidobacteriaceae;g__Bifidobacterium;s__Bifidobacterium adolescentis	Bifidobacterium adolescentis
			d__Bacteria;p__Actinomycetota;c__Actinomycetia;o__Actinomycetales;f__Bifidobacteriaceae;g__Bifidobacterium;s__Bifidobacterium adolescentis	Bifidobacterium adolescentis
			d__Bacteria;p__Actinomycetota;c__Actinomycetia;o__Actinomycetales;f__Bifidobacteriaceae;g__Bifidobacterium;s__Bifidobacterium adolescentis	Bifidobacterium adolescentis
			d__Bacteria;p__Actinomycetota;c__Actinomycetia;o__Actinomycetales;f__Bifidobacteriaceae;g__Bifidobacterium;s__Bifidobacterium adolescentis	Bifidobacterium adolescentis
			d__Bacteria;p__Actinomycetota;c__Actinomycetia;o__Actinomycetales;f__Bifidobacteriaceae;g__Bifidobacterium;s__Bifidobacterium adolescentis	Bifidobacterium adolescentis
			d__Bacteria;p__Actinomycetota;c__Actinomycetia;o__Actinomycetales;f__Bifidobacteriaceae;g__Bifidobacterium;s__Bifidobacterium adolescentis	Bifidobacterium adolescentis
			d__Bacteria;p__Actinomycetota;c__Actinomycetia;o__Actinomycetales;f__Bifidobacteriaceae;g__Bifidobacterium;s__Bifidobacterium adolescentis	Bifidobacterium adolescentis
			d__Bacteria;p__Actinomycetota;c__Actinomycetia;o__Actinomycetales;f__Bifidobacteriaceae;g__Bifidobacterium;s__Bifidobacterium adolescentis	Bifidobacterium adolescentis
			d__Bacteria;p__Actinomycetota;c__Actinomycetia;o__Actinomycetales;f__Bifidobacteriaceae;g__Bifidobacterium;s__Bifidobacterium adolescentis	Bifidobacterium adolescentis
			d__Bacteria;p__Actinomycetota;c__Actinomycetia;o__Actinomycetales;f__Bifidobacteriaceae;g__Bifidobacterium;s__Bifidobacterium adolescentis	Bifidobacterium adolescentis
			d__Bacteria;p__Actinomycetota;c__Actinomycetia;o__Actinomycetales;f__Bifidobacteriaceae;g__Bifidobacterium;s__Bifidobacterium adolescentis	Bifidobacterium adolescentis
			d__Bacteria;p__Actinomycetota;c__Actinomycetia;o__Actinomycetales;f__Bifidobacteriaceae;g__Bifidobacterium;s__Bifidobacterium adolescentis	Bifidobacterium adolescentis
			d__Bacteria;p__Actinomycetota;c__Actinomycetia;o__Actinomycetales;f__Bifidobacteriaceae;g__Bifidobacterium;s__Bifidobacterium adolescentis	Bifidobacterium adolescentis
			d__Bacteria;p__Actinomycetota;c__Actinomycetia;o__Actinomycetales;f__Bifidobacteriaceae;g__Bifidobacterium;s__Bifidobacterium adolescentis	Bifidobacterium adolescentis
			d__Bacteria;p__Actinomycetota;c__Actinomycetia;o__Actinomycetales;f__Bifidobacteriaceae;g__Bifidobacterium;s__Bifidobacterium adolescentis	Bifidobacterium adolescentis
			d__Bacteria;p__Actinomycetota;c__Actinomycetia;o__Actinomycetales;f__Bifidobacteriaceae;g__Bifidobacterium;s__Bifidobacterium adolescentis	Bifidobacterium adolescentis
			d__Bacteria;p__Actinomycetota;c__Actinomycetia;o__Actinomycetales;f__Bifidobacteriaceae;g__Bifidobacterium;s__Bifidobacterium adolescentis	Bifidobacterium adolescentis
			d__Bacteria;p__Actinomycetota;c__Actinomycetia;o__Actinomycetales;f__Bifidobacteriaceae;g__Bifidobacterium;s__Bifidobacterium adolescentis	Bifidobacterium adolescentis
			d__Bacteria;p__Actinomycetota;c__Actinomycetia;o__Actinomycetales;f__Bifidobacteriaceae;g__Bifidobacterium;s__Bifidobacterium adolescentis	Bifidobacterium adolescentis
			d__Bacteria;p__Actinomycetota;c__Actinomycetia;o__Actinomycetales;f__Bifidobacteriaceae;g__Bifidobacterium;s__Bifidobacterium adolescentis	Bifidobacterium adolescentis
			d__Bacteria;p__Actinomycetota;c__Actinomycetia;o__Actinomycetales;f__Bifidobacteriaceae;g__Bifidobacterium;s__Bifidobacterium adolescentis	Bifidobacterium adolescentis
			d__Bacteria;p__Actinomycetota;c__Actinomycetia;o__Actinomycetales;f__Bifidobacteriaceae;g__Bifidobacterium;s__Bifidobacterium adolescentis	Bifidobacterium adolescentis
			d__Bacteria;p__Actinomycetota;c__Actinomycetia;o__Actinomycetales;f__Bifidobacteriaceae;g__Bifidobacterium;s__Bifidobacterium adolescentis	Bifidobacterium adolescentis
			d__Bacteria;p__Actinomycetota;c__Actinomycetia;o__Actinomycetales;f__Bifidobacteriaceae;g__Bifidobacterium;s__Bifidobacterium adolescentis	Bifidobacterium adolescentis
			d__Bacteria;p__Actinomycetota;c__Actinomycetia;o__Actinomycetales;f__Bifidobacteriaceae;g__Bifidobacterium;s__Bifidobacterium adolescentis	Bifidobacterium adolescentis
			d__Bacteria;p__Actinomycetota;c__Actinomycetia;o__Actinomycetales;f__Bifidobacteriaceae;g__Bifidobacterium;s__Bifidobacterium adolescentis	Bifidobacterium adolescentis
			d__Bacteria;p__Actinomycetota;c__Actinomycetia;o__Actinomycetales;f__Bifidobacteriaceae;g__Bifidobacterium;s__Bifidobacterium adolescentis	Bifidobacterium adolescentis
			d__Bacteria;p__Actinomycetota;c__Actinomycetia;o__Actinomycetales;f__Bifidobacteriaceae;g__Bifidobacterium;s__Bifidobacterium adolescentis	Bifidobacterium adolescentis
			d__Bacteria;p__Actinomycetota;c__Actinomycetia;o__Actinomycetales;f__Bifidobacteriaceae;g__Bifidobacterium;s__Bifidobacterium adolescentis	Bifidobacterium adolescentis
			d__Bacteria;p__Actinomycetota;c__Actinomycetia;o__Actinomycetales;f__Bifidobacteriaceae;g__Bifidobacterium;s__Bifidobacterium adolescentis	Bifidobacterium faecale
			d__Bacteria;p__Actinomycetota;c__Actinomycetia;o__Actinomycetales;f__Bifidobacteriaceae;g__Bifidobacterium;s__Bifidobacterium adolescentis	Bifidobacterium adolescentis
			d__Bacteria;p__Actinomycetota;c__Actinomycetia;o__Actinomycetales;f__Bifidobacteriaceae;g__Bifidobacterium;s__Bifidobacterium adolescentis	Bifidobacterium adolescentis
			d__Bacteria;p__Actinomycetota;c__Actinomycetia;o__Actinomycetales;f__Bifidobacteriaceae;g__Bifidobacterium;s__Bifidobacterium adolescentis	Bifidobacterium adolescentis
			d__Bacteria;p__Actinomycetota;c__Actinomycetia;o__Actinomycetales;f__Bifidobacteriaceae;g__Bifidobacterium;s__Bifidobacterium adolescentis	Bifidobacterium adolescentis
			d__Bacteria;p__Actinomycetota;c__Actinomycetia;o__Actinomycetales;f__Bifidobacteriaceae;g__Bifidobacterium;s__Bifidobacterium adolescentis	Bifidobacterium adolescentis
			d__Bacteria;p__Actinomycetota;c__Actinomycetia;o__Actinomycetales;f__Bifidobacteriaceae;g__Bifidobacterium;s__Bifidobacterium adolescentis	Bifidobacterium adolescentis
			d__Bacteria;p__Actinomycetota;c__Actinomycetia;o__Actinomycetales;f__Bifidobacteriaceae;g__Bifidobacterium;s__Bifidobacterium adolescentis	Bifidobacterium adolescentis
			d__Bacteria;p__Actinomycetota;c__Actinomycetia;o__Actinomycetales;f__Bifidobacteriaceae;g__Bifidobacterium;s__Bifidobacterium adolescentis	Bifidobacterium adolescentis
			d__Bacteria;p__Actinomycetota;c__Actinomycetia;o__Actinomycetales;f__Bifidobacteriaceae;g__Bifidobacterium;s__Bifidobacterium adolescentis	Bifidobacterium adolescentis
			d__Bacteria;p__Actinomycetota;c__Actinomycetia;o__Actinomycetales;f__Bifidobacteriaceae;g__Bifidobacterium;s__Bifidobacterium adolescentis	Bifidobacterium adolescentis
			d__Bacteria;p__Actinomycetota;c__Actinomycetia;o__Actinomycetales;f__Bifidobacteriaceae;g__Bifidobacterium;s__Bifidobacterium adolescentis	Bifidobacterium adolescentis
			d__Bacteria;p__Actinomycetota;c__Actinomycetia;o__Actinomycetales;f__Bifidobacteriaceae;g__Bifidobacterium;s__Bifidobacterium adolescentis	Bifidobacterium adolescentis
			d__Bacteria;p__Actinomycetota;c__Actinomycetia;o__Actinomycetales;f__Bifidobacteriaceae;g__Bifidobacterium;s__Bifidobacterium adolescentis	Bifidobacterium adolescentis
			d__Bacteria;p__Actinomycetota;c__Actinomycetia;o__Actinomycetales;f__Bifidobacteriaceae;g__Bifidobacterium;s__Bifidobacterium adolescentis	Bifidobacterium adolescentis
			d__Bacteria;p__Actinomycetota;c__Actinomycetia;o__Actinomycetales;f__Bifidobacteriaceae;g__Bifidobacterium;s__Bifidobacterium adolescentis	Bifidobacterium adolescentis
			d__Bacteria;p__Actinomycetota;c__Actinomycetia;o__Actinomycetales;f__Bifidobacteriaceae;g__Bifidobacterium;s__Bifidobacterium adolescentis	Bifidobacterium adolescentis
			d__Bacteria;p__Actinomycetota;c__Actinomycetia;o__Actinomycetales;f__Bifidobacteriaceae;g__Bifidobacterium;s__Bifidobacterium adolescentis	Bifidobacterium adolescentis
			d__Bacteria;p__Actinomycetota;c__Actinomycetia;o__Actinomycetales;f__Bifidobacteriaceae;g__Bifidobacterium;s__Bifidobacterium adolescentis	Bifidobacterium adolescentis
			d__Bacteria;p__Actinomycetota;c__Actinomycetia;o__Actinomycetales;f__Bifidobacteriaceae;g__Bifidobacterium;s__Bifidobacterium adolescentis	Bifidobacterium adolescentis
			d__Bacteria;p__Actinomycetota;c__Actinomycetia;o__Actinomycetales;f__Bifidobacteriaceae;g__Bifidobacterium;s__Bifidobacterium adolescentis	Bifidobacterium adolescentis
			d__Bacteria;p__Actinomycetota;c__Actinomycetia;o__Actinomycetales;f__Bifidobacteriaceae;g__Bifidobacterium;s__Bifidobacterium adolescentis	Bifidobacterium adolescentis
			d__Bacteria;p__Actinomycetota;c__Actinomycetia;o__Actinomycetales;f__Bifidobacteriaceae;g__Bifidobacterium;s__Bifidobacterium adolescentis	Bifidobacterium adolescentis
			d__Bacteria;p__Actinomycetota;c__Actinomycetia;o__Actinomycetales;f__Bifidobacteriaceae;g__Bifidobacterium;s__Bifidobacterium adolescentis	Bifidobacterium adolescentis
			d__Bacteria;p__Actinomycetota;c__Actinomycetia;o__Actinomycetales;f__Bifidobacteriaceae;g__Bifidobacterium;s__Bifidobacterium adolescentis	Bifidobacterium adolescentis
			d__Bacteria;p__Actinomycetota;c__Actinomycetia;o__Actinomycetales;f__Bifidobacteriaceae;g__Bifidobacterium;s__Bifidobacterium adolescentis	Bifidobacterium adolescentis
			d__Bacteria;p__Actinomycetota;c__Actinomycetia;o__Actinomycetales;f__Bifidobacteriaceae;g__Bifidobacterium;s__Bifidobacterium adolescentis	Bifidobacterium adolescentis
			d__Bacteria;p__Actinomycetota;c__Actinomycetia;o__Actinomycetales;f__Bifidobacteriaceae;g__Bifidobacterium;s__Bifidobacterium adolescentis	Bifidobacterium adolescentis
			d__Bacteria;p__Actinomycetota;c__Actinomycetia;o__Actinomycetales;f__Bifidobacteriaceae;g__Bifidobacterium;s__Bifidobacterium adolescentis	Bifidobacterium adolescentis
			d__Bacteria;p__Actinomycetota;c__Actinomycetia;o__Actinomycetales;f__Bifidobacteriaceae;g__Bifidobacterium;s__Bifidobacterium adolescentis	Bifidobacterium adolescentis
			d__Bacteria;p__Actinomycetota;c__Actinomycetia;o__Actinomycetales;f__Bifidobacteriaceae;g__Bifidobacterium;s__Bifidobacterium adolescentis	Bifidobacterium adolescentis
			d__Bacteria;p__Actinomycetota;c__Actinomycetia;o__Actinomycetales;f__Bifidobacteriaceae;g__Bifidobacterium;s__Bifidobacterium adolescentis	Bifidobacterium adolescentis
			d__Bacteria;p__Actinomycetota;c__Actinomycetia;o__Actinomycetales;f__Bifidobacteriaceae;g__Bifidobacterium;s__Bifidobacterium adolescentis	Bifidobacterium adolescentis
			d__Bacteria;p__Actinomycetota;c__Actinomycetia;o__Actinomycetales;f__Bifidobacteriaceae;g__Bifidobacterium;s__Bifidobacterium adolescentis	Bifidobacterium adolescentis
			d__Bacteria;p__Actinomycetota;c__Actinomycetia;o__Actinomycetales;f__Bifidobacteriaceae;g__Bifidobacterium;s__Bifidobacterium adolescentis	Bifidobacterium adolescentis
			d__Bacteria;p__Actinomycetota;c__Actinomycetia;o__Actinomycetales;f__Bifidobacteriaceae;g__Bifidobacterium;s__Bifidobacterium adolescentis	Bifidobacterium sp. MSK.17.10
			d__Bacteria;p__Actinomycetota;c__Actinomycetia;o__Actinomycetales;f__Bifidobacteriaceae;g__Bifidobacterium;s__Bifidobacterium adolescentis	Bifidobacterium adolescentis
			d__Bacteria;p__Actinomycetota;c__Actinomycetia;o__Actinomycetales;f__Bifidobacteriaceae;g__Bifidobacterium;s__Bifidobacterium adolescentis	Bifidobacterium adolescentis
			d__Bacteria;p__Actinomycetota;c__Actinomycetia;o__Actinomycetales;f__Bifidobacteriaceae;g__Bifidobacterium;s__Bifidobacterium adolescentis	Bifidobacterium adolescentis
			d__Bacteria;p__Actinomycetota;c__Actinomycetia;o__Actinomycetales;f__Bifidobacteriaceae;g__Bifidobacterium;s__Bifidobacterium adolescentis	Bifidobacterium adolescentis
			d__Bacteria;p__Actinomycetota;c__Actinomycetia;o__Actinomycetales;f__Bifidobacteriaceae;g__Bifidobacterium;s__Bifidobacterium adolescentis	Bifidobacterium sp. CLA-AA-H280
			d__Bacteria;p__Actinomycetota;c__Actinomycetia;o__Actinomycetales;f__Bifidobacteriaceae;g__Bifidobacterium;s__Bifidobacterium adolescentis	Bifidobacterium adolescentis
			d__Bacteria;p__Actinomycetota;c__Actinomycetia;o__Actinomycetales;f__Bifidobacteriaceae;g__Bifidobacterium;s__Bifidobacterium adolescentis	Bifidobacterium adolescentis
			d__Bacteria;p__Actinomycetota;c__Actinomycetia;o__Actinomycetales;f__Bifidobacteriaceae;g__Bifidobacterium;s__Bifidobacterium adolescentis	Bifidobacterium adolescentis
			d__Bacteria;p__Actinomycetota;c__Actinomycetia;o__Actinomycetales;f__Bifidobacteriaceae;g__Bifidobacterium;s__Bifidobacterium adolescentis	Bifidobacterium adolescentis
			d__Bacteria;p__Actinomycetota;c__Actinomycetia;o__Actinomycetales;f__Bifidobacteriaceae;g__Bifidobacterium;s__Bifidobacterium adolescentis	Bifidobacterium adolescentis
			d__Bacteria;p__Actinomycetota;c__Actinomycetia;o__Actinomycetales;f__Bifidobacteriaceae;g__Bifidobacterium;s__Bifidobacterium adolescentis	Bifidobacterium adolescentis
			d__Bacteria;p__Actinomycetota;c__Actinomycetia;o__Actinomycetales;f__Bifidobacteriaceae;g__Bifidobacterium;s__Bifidobacterium adolescentis	Bifidobacterium adolescentis
			d__Bacteria;p__Actinomycetota;c__Actinomycetia;o__Actinomycetales;f__Bifidobacteriaceae;g__Bifidobacterium;s__Bifidobacterium adolescentis	Bifidobacterium adolescentis
			d__Bacteria;p__Actinomycetota;c__Actinomycetia;o__Actinomycetales;f__Bifidobacteriaceae;g__Bifidobacterium;s__Bifidobacterium adolescentis	Bifidobacterium adolescentis
			d__Bacteria;p__Actinomycetota;c__Actinomycetia;o__Actinomycetales;f__Bifidobacteriaceae;g__Bifidobacterium;s__Bifidobacterium boum	Bifidobacterium boum
			d__Bacteria;p__Actinomycetota;c__Actinomycetia;o__Actinomycetales;f__Bifidobacteriaceae;g__Bifidobacterium;s__Bifidobacterium boum	uncultured Bifidobacterium sp.
			d__Bacteria;p__Actinomycetota;c__Actinomycetia;o__Actinomycetales;f__Bifidobacteriaceae;g__Bifidobacterium;s__Bifidobacterium boum	uncultured Bifidobacterium sp.
			d__Bacteria;p__Actinomycetota;c__Actinomycetia;o__Actinomycetales;f__Bifidobacteriaceae;g__Bifidobacterium;s__Bifidobacterium boum	uncultured Bifidobacterium sp.
			d__Bacteria;p__Actinomycetota;c__Actinomycetia;o__Actinomycetales;f__Bifidobacteriaceae;g__Bifidobacterium;s__Bifidobacterium boum	uncultured Bifidobacterium sp.
			d__Bacteria;p__Actinomycetota;c__Actinomycetia;o__Actinomycetales;f__Bifidobacteriaceae;g__Bifidobacterium;s__Bifidobacterium boum	uncultured Bifidobacterium sp.
			d__Bacteria;p__Actinomycetota;c__Actinomycetia;o__Actinomycetales;f__Bifidobacteriaceae;g__Bifidobacterium;s__Bifidobacterium boum	Bifidobacterium thermophilum
			d__Bacteria;p__Actinomycetota;c__Actinomycetia;o__Actinomycetales;f__Bifidobacteriaceae;g__Bifidobacterium;s__Bifidobacterium boum	Bifidobacterium boum DSM 20432
			d__Bacteria;p__Actinomycetota;c__Actinomycetia;o__Actinomycetales;f__Bifidobacteriaceae;g__Bifidobacterium;s__Bifidobacterium boum	Bifidobacterium boum
			d__Bacteria;p__Actinomycetota;c__Actinomycetia;o__Actinomycetales;f__Bifidobacteriaceae;g__Bifidobacterium;s__Bifidobacterium boum	Bifidobacterium boum DSM 20432
			d__Bacteria;p__Actinomycetota;c__Actinomycetia;o__Actinomycetales;f__Bifidobacteriaceae;g__Bifidobacterium;s__Bifidobacterium boum	Bifidobacterium boum
			d__Bacteria;p__Actinomycetota;c__Actinomycetia;o__Actinomycetales;f__Bifidobacteriaceae;g__Bifidobacterium;s__Bifidobacterium boum	Bifidobacterium boum
			d__Bacteria;p__Actinomycetota;c__Actinomycetia;o__Actinomycetales;f__Bifidobacteriaceae;g__Bifidobacterium;s__Bifidobacterium criceti	uncultured Bifidobacterium sp.
			d__Bacteria;p__Actinomycetota;c__Actinomycetia;o__Actinomycetales;f__Bifidobacteriaceae;g__Bifidobacterium;s__Bifidobacterium criceti	Bifidobacterium criceti
			d__Bacteria;p__Actinomycetota;c__Actinomycetia;o__Actinomycetales;f__Bifidobacteriaceae;g__Bifidobacterium;s__Bifidobacterium globosum	Actinobacteria bacterium UC5.1-1B11
			d__Bacteria;p__Actinomycetota;c__Actinomycetia;o__Actinomycetales;f__Bifidobacteriaceae;g__Bifidobacterium;s__Bifidobacterium globosum	Bifidobacterium pseudolongum
			d__Bacteria;p__Actinomycetota;c__Actinomycetia;o__Actinomycetales;f__Bifidobacteriaceae;g__Bifidobacterium;s__Bifidobacterium globosum	Bifidobacterium sp.
			d__Bacteria;p__Actinomycetota;c__Actinomycetia;o__Actinomycetales;f__Bifidobacteriaceae;g__Bifidobacterium;s__Bifidobacterium globosum	Bifidobacterium pseudolongum subsp. globosum
			d__Bacteria;p__Actinomycetota;c__Actinomycetia;o__Actinomycetales;f__Bifidobacteriaceae;g__Bifidobacterium;s__Bifidobacterium globosum	Bifidobacterium sp.
			d__Bacteria;p__Actinomycetota;c__Actinomycetia;o__Actinomycetales;f__Bifidobacteriaceae;g__Bifidobacterium;s__Bifidobacterium globosum	Bifidobacterium pseudolongum
			d__Bacteria;p__Actinomycetota;c__Actinomycetia;o__Actinomycetales;f__Bifidobacteriaceae;g__Bifidobacterium;s__Bifidobacterium globosum	Bifidobacterium pseudolongum
			d__Bacteria;p__Actinomycetota;c__Actinomycetia;o__Actinomycetales;f__Bifidobacteriaceae;g__Bifidobacterium;s__Bifidobacterium globosum	Bifidobacterium pseudolongum subsp. globosum
			d__Bacteria;p__Actinomycetota;c__Actinomycetia;o__Actinomycetales;f__Bifidobacteriaceae;g__Bifidobacterium;s__Bifidobacterium globosum	Bifidobacterium pseudolongum
			d__Bacteria;p__Actinomycetota;c__Actinomycetia;o__Actinomycetales;f__Bifidobacteriaceae;g__Bifidobacterium;s__Bifidobacterium globosum	Bifidobacterium pseudolongum
			d__Bacteria;p__Actinomycetota;c__Actinomycetia;o__Actinomycetales;f__Bifidobacteriaceae;g__Bifidobacterium;s__Bifidobacterium globosum	Bifidobacterium pseudolongum
			d__Bacteria;p__Actinomycetota;c__Actinomycetia;o__Actinomycetales;f__Bifidobacteriaceae;g__Bifidobacterium;s__Bifidobacterium globosum	uncultured Bifidobacterium sp.
			d__Bacteria;p__Actinomycetota;c__Actinomycetia;o__Actinomycetales;f__Bifidobacteriaceae;g__Bifidobacterium;s__Bifidobacterium globosum	uncultured Bifidobacterium sp.
			d__Bacteria;p__Actinomycetota;c__Actinomycetia;o__Actinomycetales;f__Bifidobacteriaceae;g__Bifidobacterium;s__Bifidobacterium globosum	uncultured Bifidobacterium sp.
			d__Bacteria;p__Actinomycetota;c__Actinomycetia;o__Actinomycetales;f__Bifidobacteriaceae;g__Bifidobacterium;s__Bifidobacterium globosum	Bifidobacterium pseudolongum
			d__Bacteria;p__Actinomycetota;c__Actinomycetia;o__Actinomycetales;f__Bifidobacteriaceae;g__Bifidobacterium;s__Bifidobacterium globosum	Bifidobacterium pseudolongum subsp. globosum
			d__Bacteria;p__Actinomycetota;c__Actinomycetia;o__Actinomycetales;f__Bifidobacteriaceae;g__Bifidobacterium;s__Bifidobacterium globosum	Bifidobacterium pseudolongum
			d__Bacteria;p__Actinomycetota;c__Actinomycetia;o__Actinomycetales;f__Bifidobacteriaceae;g__Bifidobacterium;s__Bifidobacterium globosum	Bifidobacterium pseudolongum
			d__Bacteria;p__Actinomycetota;c__Actinomycetia;o__Actinomycetales;f__Bifidobacteriaceae;g__Bifidobacterium;s__Bifidobacterium globosum	Bifidobacterium pseudolongum AGR2145
			d__Bacteria;p__Actinomycetota;c__Actinomycetia;o__Actinomycetales;f__Bifidobacteriaceae;g__Bifidobacterium;s__Bifidobacterium globosum	Bifidobacterium pseudolongum subsp. globosum DSM 20092
			d__Bacteria;p__Actinomycetota;c__Actinomycetia;o__Actinomycetales;f__Bifidobacteriaceae;g__Bifidobacterium;s__Bifidobacterium globosum	Bifidobacterium pseudolongum subsp. globosum
			d__Bacteria;p__Actinomycetota;c__Actinomycetia;o__Actinomycetales;f__Bifidobacteriaceae;g__Bifidobacterium;s__Bifidobacterium globosum	Bifidobacterium pseudolongum subsp. globosum DSM 20092
			d__Bacteria;p__Actinomycetota;c__Actinomycetia;o__Actinomycetales;f__Bifidobacteriaceae;g__Bifidobacterium;s__Bifidobacterium globosum	Bifidobacterium pseudolongum PV8-2
			d__Bacteria;p__Actinomycetota;c__Actinomycetia;o__Actinomycetales;f__Bifidobacteriaceae;g__Bifidobacterium;s__Bifidobacterium globosum	Bifidobacterium pseudolongum
			d__Bacteria;p__Actinomycetota;c__Actinomycetia;o__Actinomycetales;f__Bifidobacteriaceae;g__Bifidobacterium;s__Bifidobacterium globosum	Bifidobacterium pseudolongum subsp. globosum DSM 20092
			d__Bacteria;p__Actinomycetota;c__Actinomycetia;o__Actinomycetales;f__Bifidobacteriaceae;g__Bifidobacterium;s__Bifidobacterium globosum	Bifidobacterium pseudolongum subsp. globosum
			d__Bacteria;p__Actinomycetota;c__Actinomycetia;o__Actinomycetales;f__Bifidobacteriaceae;g__Bifidobacterium;s__Bifidobacterium globosum	Bifidobacterium pseudolongum subsp. globosum
			d__Bacteria;p__Actinomycetota;c__Actinomycetia;o__Actinomycetales;f__Bifidobacteriaceae;g__Bifidobacterium;s__Bifidobacterium globosum	Bifidobacterium pseudolongum subsp. globosum
			d__Bacteria;p__Actinomycetota;c__Actinomycetia;o__Actinomycetales;f__Bifidobacteriaceae;g__Bifidobacterium;s__Bifidobacterium globosum	Bifidobacterium pseudolongum subsp. globosum
			d__Bacteria;p__Actinomycetota;c__Actinomycetia;o__Actinomycetales;f__Bifidobacteriaceae;g__Bifidobacterium;s__Bifidobacterium globosum	Bifidobacterium pseudolongum subsp. globosum
			d__Bacteria;p__Actinomycetota;c__Actinomycetia;o__Actinomycetales;f__Bifidobacteriaceae;g__Bifidobacterium;s__Bifidobacterium globosum	Bifidobacterium pseudolongum subsp. globosum
			d__Bacteria;p__Actinomycetota;c__Actinomycetia;o__Actinomycetales;f__Bifidobacteriaceae;g__Bifidobacterium;s__Bifidobacterium globosum	Bifidobacterium pseudolongum subsp. globosum
			d__Bacteria;p__Actinomycetota;c__Actinomycetia;o__Actinomycetales;f__Bifidobacteriaceae;g__Bifidobacterium;s__Bifidobacterium globosum	Bifidobacterium pseudolongum subsp. globosum
			d__Bacteria;p__Actinomycetota;c__Actinomycetia;o__Actinomycetales;f__Bifidobacteriaceae;g__Bifidobacterium;s__Bifidobacterium globosum	Bifidobacterium pseudolongum
			d__Bacteria;p__Actinomycetota;c__Actinomycetia;o__Actinomycetales;f__Bifidobacteriaceae;g__Bifidobacterium;s__Bifidobacterium globosum	Bifidobacterium pseudolongum
			d__Bacteria;p__Actinomycetota;c__Actinomycetia;o__Actinomycetales;f__Bifidobacteriaceae;g__Bifidobacterium;s__Bifidobacterium globosum	Bifidobacterium pseudolongum subsp. globosum
			d__Bacteria;p__Actinomycetota;c__Actinomycetia;o__Actinomycetales;f__Bifidobacteriaceae;g__Bifidobacterium;s__Bifidobacterium globosum	Bifidobacterium pseudolongum subsp. globosum
			d__Bacteria;p__Actinomycetota;c__Actinomycetia;o__Actinomycetales;f__Bifidobacteriaceae;g__Bifidobacterium;s__Bifidobacterium globosum	Bifidobacterium pseudolongum subsp. globosum
			d__Bacteria;p__Actinomycetota;c__Actinomycetia;o__Actinomycetales;f__Bifidobacteriaceae;g__Bifidobacterium;s__Bifidobacterium globosum	Bifidobacterium pseudolongum subsp. globosum
			d__Bacteria;p__Actinomycetota;c__Actinomycetia;o__Actinomycetales;f__Bifidobacteriaceae;g__Bifidobacterium;s__Bifidobacterium globosum	Bifidobacterium pseudolongum subsp. globosum
			d__Bacteria;p__Actinomycetota;c__Actinomycetia;o__Actinomycetales;f__Bifidobacteriaceae;g__Bifidobacterium;s__Bifidobacterium globosum	Bifidobacterium pseudolongum subsp. globosum
			d__Bacteria;p__Actinomycetota;c__Actinomycetia;o__Actinomycetales;f__Bifidobacteriaceae;g__Bifidobacterium;s__Bifidobacterium globosum	Bifidobacterium pseudolongum subsp. globosum
			d__Bacteria;p__Actinomycetota;c__Actinomycetia;o__Actinomycetales;f__Bifidobacteriaceae;g__Bifidobacterium;s__Bifidobacterium globosum	Bifidobacterium pseudolongum subsp. globosum
			d__Bacteria;p__Actinomycetota;c__Actinomycetia;o__Actinomycetales;f__Bifidobacteriaceae;g__Bifidobacterium;s__Bifidobacterium globosum	Bifidobacterium pseudolongum subsp. globosum
			d__Bacteria;p__Actinomycetota;c__Actinomycetia;o__Actinomycetales;f__Bifidobacteriaceae;g__Bifidobacterium;s__Bifidobacterium globosum	Bifidobacterium pseudolongum subsp. globosum
			d__Bacteria;p__Actinomycetota;c__Actinomycetia;o__Actinomycetales;f__Bifidobacteriaceae;g__Bifidobacterium;s__Bifidobacterium globosum	Bifidobacterium pseudolongum subsp. globosum
			d__Bacteria;p__Actinomycetota;c__Actinomycetia;o__Actinomycetales;f__Bifidobacteriaceae;g__Bifidobacterium;s__Bifidobacterium globosum	Bifidobacterium pseudolongum subsp. globosum
			d__Bacteria;p__Actinomycetota;c__Actinomycetia;o__Actinomycetales;f__Bifidobacteriaceae;g__Bifidobacterium;s__Bifidobacterium globosum	Bifidobacterium pseudolongum subsp. globosum
			d__Bacteria;p__Actinomycetota;c__Actinomycetia;o__Actinomycetales;f__Bifidobacteriaceae;g__Bifidobacterium;s__Bifidobacterium globosum	Bifidobacterium pseudolongum subsp. globosum
			d__Bacteria;p__Actinomycetota;c__Actinomycetia;o__Actinomycetales;f__Bifidobacteriaceae;g__Bifidobacterium;s__Bifidobacterium globosum	Bifidobacterium pseudolongum subsp. globosum
			d__Bacteria;p__Actinomycetota;c__Actinomycetia;o__Actinomycetales;f__Bifidobacteriaceae;g__Bifidobacterium;s__Bifidobacterium globosum	Bifidobacterium pseudolongum subsp. globosum
			d__Bacteria;p__Actinomycetota;c__Actinomycetia;o__Actinomycetales;f__Bifidobacteriaceae;g__Bifidobacterium;s__Bifidobacterium globosum	Bifidobacterium pseudolongum subsp. globosum
			d__Bacteria;p__Actinomycetota;c__Actinomycetia;o__Actinomycetales;f__Bifidobacteriaceae;g__Bifidobacterium;s__Bifidobacterium globosum	Bifidobacterium pseudolongum subsp. globosum
			d__Bacteria;p__Actinomycetota;c__Actinomycetia;o__Actinomycetales;f__Bifidobacteriaceae;g__Bifidobacterium;s__Bifidobacterium globosum	Bifidobacterium pseudolongum subsp. globosum
			d__Bacteria;p__Actinomycetota;c__Actinomycetia;o__Actinomycetales;f__Bifidobacteriaceae;g__Bifidobacterium;s__Bifidobacterium globosum	Bifidobacterium pseudolongum subsp. globosum
			d__Bacteria;p__Actinomycetota;c__Actinomycetia;o__Actinomycetales;f__Bifidobacteriaceae;g__Bifidobacterium;s__Bifidobacterium globosum	Bifidobacterium pseudolongum subsp. globosum
			d__Bacteria;p__Actinomycetota;c__Actinomycetia;o__Actinomycetales;f__Bifidobacteriaceae;g__Bifidobacterium;s__Bifidobacterium globosum	Bifidobacterium pseudolongum subsp. globosum
			d__Bacteria;p__Actinomycetota;c__Actinomycetia;o__Actinomycetales;f__Bifidobacteriaceae;g__Bifidobacterium;s__Bifidobacterium globosum	Bifidobacterium pseudolongum subsp. globosum
			d__Bacteria;p__Actinomycetota;c__Actinomycetia;o__Actinomycetales;f__Bifidobacteriaceae;g__Bifidobacterium;s__Bifidobacterium globosum	Bifidobacterium pseudolongum subsp. globosum
			d__Bacteria;p__Actinomycetota;c__Actinomycetia;o__Actinomycetales;f__Bifidobacteriaceae;g__Bifidobacterium;s__Bifidobacterium globosum	Bifidobacterium pseudolongum subsp. globosum
			d__Bacteria;p__Actinomycetota;c__Actinomycetia;o__Actinomycetales;f__Bifidobacteriaceae;g__Bifidobacterium;s__Bifidobacterium globosum	Bifidobacterium pseudolongum subsp. globosum
			d__Bacteria;p__Actinomycetota;c__Actinomycetia;o__Actinomycetales;f__Bifidobacteriaceae;g__Bifidobacterium;s__Bifidobacterium globosum	Bifidobacterium pseudolongum subsp. globosum
			d__Bacteria;p__Actinomycetota;c__Actinomycetia;o__Actinomycetales;f__Bifidobacteriaceae;g__Bifidobacterium;s__Bifidobacterium globosum	Bifidobacterium pseudolongum subsp. globosum
			d__Bacteria;p__Actinomycetota;c__Actinomycetia;o__Actinomycetales;f__Bifidobacteriaceae;g__Bifidobacterium;s__Bifidobacterium globosum	Bifidobacterium pseudolongum subsp. globosum
			d__Bacteria;p__Actinomycetota;c__Actinomycetia;o__Actinomycetales;f__Bifidobacteriaceae;g__Bifidobacterium;s__Bifidobacterium globosum	Bifidobacterium pseudolongum subsp. globosum
			d__Bacteria;p__Actinomycetota;c__Actinomycetia;o__Actinomycetales;f__Bifidobacteriaceae;g__Bifidobacterium;s__Bifidobacterium globosum	Bifidobacterium pseudolongum subsp. globosum
			d__Bacteria;p__Actinomycetota;c__Actinomycetia;o__Actinomycetales;f__Bifidobacteriaceae;g__Bifidobacterium;s__Bifidobacterium globosum	Bifidobacterium pseudolongum subsp. globosum
			d__Bacteria;p__Actinomycetota;c__Actinomycetia;o__Actinomycetales;f__Bifidobacteriaceae;g__Bifidobacterium;s__Bifidobacterium globosum	Bifidobacterium pseudolongum subsp. globosum
			d__Bacteria;p__Actinomycetota;c__Actinomycetia;o__Actinomycetales;f__Bifidobacteriaceae;g__Bifidobacterium;s__Bifidobacterium globosum	Bifidobacterium pseudolongum subsp. globosum
			d__Bacteria;p__Actinomycetota;c__Actinomycetia;o__Actinomycetales;f__Bifidobacteriaceae;g__Bifidobacterium;s__Bifidobacterium globosum	Bifidobacterium pseudolongum subsp. globosum
			d__Bacteria;p__Actinomycetota;c__Actinomycetia;o__Actinomycetales;f__Bifidobacteriaceae;g__Bifidobacterium;s__Bifidobacterium globosum	Bifidobacterium pseudolongum subsp. globosum
			d__Bacteria;p__Actinomycetota;c__Actinomycetia;o__Actinomycetales;f__Bifidobacteriaceae;g__Bifidobacterium;s__Bifidobacterium globosum	Bifidobacterium pseudolongum subsp. globosum
			d__Bacteria;p__Actinomycetota;c__Actinomycetia;o__Actinomycetales;f__Bifidobacteriaceae;g__Bifidobacterium;s__Bifidobacterium globosum	Bifidobacterium pseudolongum subsp. globosum
			d__Bacteria;p__Actinomycetota;c__Actinomycetia;o__Actinomycetales;f__Bifidobacteriaceae;g__Bifidobacterium;s__Bifidobacterium globosum	Bifidobacterium pseudolongum subsp. globosum
			d__Bacteria;p__Actinomycetota;c__Actinomycetia;o__Actinomycetales;f__Bifidobacteriaceae;g__Bifidobacterium;s__Bifidobacterium globosum	Bifidobacterium pseudolongum subsp. globosum
			d__Bacteria;p__Actinomycetota;c__Actinomycetia;o__Actinomycetales;f__Bifidobacteriaceae;g__Bifidobacterium;s__Bifidobacterium globosum	Bifidobacterium pseudolongum subsp. globosum
			d__Bacteria;p__Actinomycetota;c__Actinomycetia;o__Actinomycetales;f__Bifidobacteriaceae;g__Bifidobacterium;s__Bifidobacterium globosum	Bifidobacterium pseudolongum subsp. globosum
			d__Bacteria;p__Actinomycetota;c__Actinomycetia;o__Actinomycetales;f__Bifidobacteriaceae;g__Bifidobacterium;s__Bifidobacterium globosum	Bifidobacterium pseudolongum subsp. globosum
			d__Bacteria;p__Actinomycetota;c__Actinomycetia;o__Actinomycetales;f__Bifidobacteriaceae;g__Bifidobacterium;s__Bifidobacterium globosum	Bifidobacterium pseudolongum subsp. globosum
			d__Bacteria;p__Actinomycetota;c__Actinomycetia;o__Actinomycetales;f__Bifidobacteriaceae;g__Bifidobacterium;s__Bifidobacterium globosum	Bifidobacterium pseudolongum subsp. globosum
			d__Bacteria;p__Actinomycetota;c__Actinomycetia;o__Actinomycetales;f__Bifidobacteriaceae;g__Bifidobacterium;s__Bifidobacterium globosum	Bifidobacterium pseudolongum
			d__Bacteria;p__Actinomycetota;c__Actinomycetia;o__Actinomycetales;f__Bifidobacteriaceae;g__Bifidobacterium;s__Bifidobacterium globosum	Bifidobacterium pseudolongum
			d__Bacteria;p__Actinomycetota;c__Actinomycetia;o__Actinomycetales;f__Bifidobacteriaceae;g__Bifidobacterium;s__Bifidobacterium globosum	Bifidobacterium pseudolongum
			d__Bacteria;p__Actinomycetota;c__Actinomycetia;o__Actinomycetales;f__Bifidobacteriaceae;g__Bifidobacterium;s__Bifidobacterium globosum	Bifidobacterium pseudolongum
			d__Bacteria;p__Actinomycetota;c__Actinomycetia;o__Actinomycetales;f__Bifidobacteriaceae;g__Bifidobacterium;s__Bifidobacterium globosum	Bifidobacterium pseudolongum
			d__Bacteria;p__Actinomycetota;c__Actinomycetia;o__Actinomycetales;f__Bifidobacteriaceae;g__Bifidobacterium;s__Bifidobacterium globosum	Bifidobacterium pseudolongum
			d__Bacteria;p__Actinomycetota;c__Actinomycetia;o__Actinomycetales;f__Bifidobacteriaceae;g__Bifidobacterium;s__Bifidobacterium globosum	Bifidobacterium pseudolongum
			d__Bacteria;p__Actinomycetota;c__Actinomycetia;o__Actinomycetales;f__Bifidobacteriaceae;g__Bifidobacterium;s__Bifidobacterium globosum	Bifidobacterium pseudolongum
			d__Bacteria;p__Actinomycetota;c__Actinomycetia;o__Actinomycetales;f__Bifidobacteriaceae;g__Bifidobacterium;s__Bifidobacterium globosum	Bifidobacterium pseudolongum
			d__Bacteria;p__Actinomycetota;c__Actinomycetia;o__Actinomycetales;f__Bifidobacteriaceae;g__Bifidobacterium;s__Bifidobacterium globosum	Bifidobacterium pseudolongum
			d__Bacteria;p__Actinomycetota;c__Actinomycetia;o__Actinomycetales;f__Bifidobacteriaceae;g__Bifidobacterium;s__Bifidobacterium globosum	Bifidobacterium pseudolongum subsp. globosum
			d__Bacteria;p__Actinomycetota;c__Actinomycetia;o__Actinomycetales;f__Bifidobacteriaceae;g__Bifidobacterium;s__Bifidobacterium globosum	Bifidobacterium pseudolongum subsp. globosum
			d__Bacteria;p__Actinomycetota;c__Actinomycetia;o__Actinomycetales;f__Bifidobacteriaceae;g__Bifidobacterium;s__Bifidobacterium globosum	Bifidobacterium pseudolongum subsp. globosum
			d__Bacteria;p__Actinomycetota;c__Actinomycetia;o__Actinomycetales;f__Bifidobacteriaceae;g__Bifidobacterium;s__Bifidobacterium globosum	Bifidobacterium pseudolongum
			d__Bacteria;p__Actinomycetota;c__Actinomycetia;o__Actinomycetales;f__Bifidobacteriaceae;g__Bifidobacterium;s__Bifidobacterium globosum	Bifidobacterium pseudolongum
			d__Bacteria;p__Actinomycetota;c__Actinomycetia;o__Actinomycetales;f__Bifidobacteriaceae;g__Bifidobacterium;s__Bifidobacterium globosum	Bifidobacterium pseudolongum subsp. globosum
			d__Bacteria;p__Actinomycetota;c__Actinomycetia;o__Actinomycetales;f__Bifidobacteriaceae;g__Bifidobacterium;s__Bifidobacterium globosum	Bifidobacterium pseudolongum subsp. globosum
			d__Bacteria;p__Actinomycetota;c__Actinomycetia;o__Actinomycetales;f__Bifidobacteriaceae;g__Bifidobacterium;s__Bifidobacterium globosum	Bifidobacterium pseudolongum subsp. globosum
			d__Bacteria;p__Actinomycetota;c__Actinomycetia;o__Actinomycetales;f__Bifidobacteriaceae;g__Bifidobacterium;s__Bifidobacterium merycicum	Bifidobacterium sp.
			d__Bacteria;p__Actinomycetota;c__Actinomycetia;o__Actinomycetales;f__Bifidobacteriaceae;g__Bifidobacterium;s__Bifidobacterium merycicum	Bifidobacterium merycicum
			d__Bacteria;p__Actinomycetota;c__Actinomycetia;o__Actinomycetales;f__Bifidobacteriaceae;g__Bifidobacterium;s__Bifidobacterium merycicum	Bifidobacterium merycicum
			d__Bacteria;p__Actinomycetota;c__Actinomycetia;o__Actinomycetales;f__Bifidobacteriaceae;g__Bifidobacterium;s__Bifidobacterium merycicum	Bifidobacterium merycicum DSM 6492
			d__Bacteria;p__Actinomycetota;c__Actinomycetia;o__Actinomycetales;f__Bifidobacteriaceae;g__Bifidobacterium;s__Bifidobacterium merycicum	Bifidobacterium merycicum DSM 6492
			d__Bacteria;p__Actinomycetota;c__Actinomycetia;o__Actinomycetales;f__Bifidobacteriaceae;g__Bifidobacterium;s__Bifidobacterium merycicum	Bifidobacterium merycicum
			d__Bacteria;p__Actinomycetota;c__Actinomycetia;o__Actinomycetales;f__Bifidobacteriaceae;g__Bifidobacterium;s__Bifidobacterium ruminantium	uncultured Bifidobacterium sp.
			d__Bacteria;p__Actinomycetota;c__Actinomycetia;o__Actinomycetales;f__Bifidobacteriaceae;g__Bifidobacterium;s__Bifidobacterium ruminantium	Bifidobacterium ruminantium DSM 6489
			d__Bacteria;p__Actinomycetota;c__Actinomycetia;o__Actinomycetales;f__Bifidobacteriaceae;g__Bifidobacterium;s__Bifidobacterium ruminantium	Bifidobacterium ruminantium
			d__Bacteria;p__Actinomycetota;c__Actinomycetia;o__Actinomycetales;f__Bifidobacteriaceae;g__Bifidobacterium;s__Bifidobacterium ruminantium	Bifidobacterium ruminantium DSM 6489
			d__Bacteria;p__Actinomycetota;c__Actinomycetia;o__Actinomycetales;f__Bifidobacteriaceae;g__Bifidobacterium;s__Bifidobacterium ruminantium	Bifidobacterium ruminantium
			d__Bacteria;p__Actinomycetota;c__Actinomycetia;o__Actinomycetales;f__Bifidobacteriaceae;g__Bifidobacterium;s__Bifidobacterium ruminantium	Bifidobacterium ruminantium
			d__Bacteria;p__Actinomycetota;c__Actinomycetia;o__Actinomycetales;f__Bifidobacteriaceae;g__Bifidobacterium;s__Bifidobacterium thermophilum	Bifidobacterium porcinum
			d__Bacteria;p__Actinomycetota;c__Actinomycetia;o__Actinomycetales;f__Bifidobacteriaceae;g__Bifidobacterium;s__Bifidobacterium thermophilum_A	Bifidobacterium thermophilum
			d__Bacteria;p__Actinomycetota;c__Actinomycetia;o__Actinomycetales;f__Bifidobacteriaceae;g__Bifidobacterium;s__Bifidobacterium thermophilum	Bifidobacterium thermophilum DSM 20210
			d__Bacteria;p__Actinomycetota;c__Actinomycetia;o__Actinomycetales;f__Bifidobacteriaceae;g__Bifidobacterium;s__Bifidobacterium thermophilum	Bifidobacterium thermacidophilum
			d__Bacteria;p__Actinomycetota;c__Actinomycetia;o__Actinomycetales;f__Bifidobacteriaceae;g__Bifidobacterium;s__Bifidobacterium thermophilum	Bifidobacterium thermophilum
			d__Bacteria;p__Actinomycetota;c__Actinomycetia;o__Actinomycetales;f__Bifidobacteriaceae;g__Bifidobacterium;s__Bifidobacterium thermophilum	Bifidobacterium thermacidophilum
			d__Bacteria;p__Actinomycetota;c__Actinomycetia;o__Actinomycetales;f__Bifidobacteriaceae;g__Bifidobacterium;s__Bifidobacterium thermophilum	Bifidobacterium thermophilum
			d__Bacteria;p__Actinomycetota;c__Actinomycetia;o__Actinomycetales;f__Bifidobacteriaceae;g__Bifidobacterium;s__Bifidobacterium thermophilum	Bifidobacterium thermophilum
			d__Bacteria;p__Actinomycetota;c__Actinomycetia;o__Actinomycetales;f__Bifidobacteriaceae;g__Bifidobacterium;s__Bifidobacterium thermophilum	Bifidobacterium thermacidophilum
			d__Bacteria;p__Actinomycetota;c__Actinomycetia;o__Actinomycetales;f__Bifidobacteriaceae;g__Bifidobacterium;s__Bifidobacterium thermophilum	Bifidobacterium thermophilum RBL67
			d__Bacteria;p__Actinomycetota;c__Actinomycetia;o__Actinomycetales;f__Bifidobacteriaceae;g__Bifidobacterium;s__Bifidobacterium thermophilum	Bifidobacterium thermacidophilum subsp. thermacidophilum DSM 15837
			d__Bacteria;p__Actinomycetota;c__Actinomycetia;o__Actinomycetales;f__Bifidobacteriaceae;g__Bifidobacterium;s__Bifidobacterium thermophilum	Bifidobacterium thermophilum DSM 20212
			d__Bacteria;p__Actinomycetota;c__Actinomycetia;o__Actinomycetales;f__Bifidobacteriaceae;g__Bifidobacterium;s__Bifidobacterium thermophilum	Bifidobacterium thermacidophilum subsp. thermacidophilum
			d__Bacteria;p__Actinomycetota;c__Actinomycetia;o__Actinomycetales;f__Bifidobacteriaceae;g__Bifidobacterium;s__Bifidobacterium thermophilum	Bifidobacterium thermacidophilum subsp. thermacidophilum DSM 15837
			d__Bacteria;p__Actinomycetota;c__Actinomycetia;o__Actinomycetales;f__Bifidobacteriaceae;g__Bifidobacterium;s__Bifidobacterium thermophilum	Bifidobacterium porcinum DSM 17755
			d__Bacteria;p__Actinomycetota;c__Actinomycetia;o__Actinomycetales;f__Bifidobacteriaceae;g__Bifidobacterium;s__Bifidobacterium thermophilum	Bifidobacterium thermophilum
			d__Bacteria;p__Actinomycetota;c__Actinomycetia;o__Actinomycetales;f__Bifidobacteriaceae;g__Bifidobacterium;s__Bifidobacterium thermophilum	Bifidobacterium thermophilum
			d__Bacteria;p__Actinomycetota;c__Actinomycetia;o__Actinomycetales;f__Bifidobacteriaceae;g__Bifidobacterium;s__Bifidobacterium thermophilum	Bifidobacterium thermophilum
			d__Bacteria;p__Actinomycetota;c__Actinomycetia;o__Actinomycetales;f__Bifidobacteriaceae;g__Bifidobacterium;s__Bifidobacterium thermophilum	Bifidobacterium thermophilum
			d__Bacteria;p__Bacillota_A;c__Clostridia;o__Lachnospirales;f__Lachnospiraceae;g__Blautia_A;s__Blautia_A sp900316115	Blautia sp. UBA2945
			d__Bacteria;p__Bacillota_A;c__Clostridia;o__Lachnospirales;f__Lachnospiraceae;g__Blautia_A;s__Blautia_A sp900316115	uncultured Eubacteriales bacterium
			d__Bacteria;p__Bacillota_A;c__Clostridia;o__Lachnospirales;f__Lachnospiraceae;g__Blautia_A;s__Blautia_A sp900316115	uncultured Blautia sp.
			d__Bacteria;p__Bacillota;c__Bacilli;o__Erysipelotrichales;f__Erysipelotrichaceae;g__Bulleidia;s__Bulleidia massiliensis	Solobacterium sp. UBA2823
			d__Bacteria;p__Bacillota;c__Bacilli;o__Erysipelotrichales;f__Erysipelotrichaceae;g__Bulleidia;s__Bulleidia massiliensis	Erysipelotrichaceae bacterium
			d__Bacteria;p__Bacillota;c__Bacilli;o__Erysipelotrichales;f__Erysipelotrichaceae;g__Bulleidia;s__Bulleidia massiliensis	Erysipelotrichaceae bacterium
			d__Bacteria;p__Bacillota;c__Bacilli;o__Erysipelotrichales;f__Erysipelotrichaceae;g__Bulleidia;s__Bulleidia massiliensis	Erysipelotrichaceae bacterium
			d__Bacteria;p__Bacillota;c__Bacilli;o__Erysipelotrichales;f__Erysipelotrichaceae;g__Bulleidia;s__Bulleidia massiliensis	Erysipelotrichaceae bacterium
			d__Bacteria;p__Bacillota;c__Bacilli;o__Erysipelotrichales;f__Erysipelotrichaceae;g__Bulleidia;s__Bulleidia massiliensis	Solobacterium sp.
			d__Bacteria;p__Bacillota;c__Bacilli;o__Erysipelotrichales;f__Erysipelotrichaceae;g__Bulleidia;s__Bulleidia massiliensis	Solobacterium sp.
			d__Bacteria;p__Bacillota;c__Bacilli;o__Erysipelotrichales;f__Erysipelotrichaceae;g__Bulleidia;s__Bulleidia massiliensis	Solobacterium sp.
			d__Bacteria;p__Bacillota;c__Bacilli;o__Erysipelotrichales;f__Erysipelotrichaceae;g__Bulleidia;s__Bulleidia massiliensis	Solobacterium sp.
			d__Bacteria;p__Bacillota;c__Bacilli;o__Erysipelotrichales;f__Erysipelotrichaceae;g__Bulleidia;s__Bulleidia massiliensis	Solobacterium sp.
			d__Bacteria;p__Bacillota;c__Bacilli;o__Erysipelotrichales;f__Erysipelotrichaceae;g__Bulleidia;s__Bulleidia massiliensis	Solobacterium sp.
			d__Bacteria;p__Bacillota;c__Bacilli;o__Erysipelotrichales;f__Erysipelotrichaceae;g__Bulleidia;s__Bulleidia massiliensis	Solobacterium sp.
			d__Bacteria;p__Bacillota;c__Bacilli;o__Erysipelotrichales;f__Erysipelotrichaceae;g__Bulleidia;s__Bulleidia massiliensis	uncultured Erysipelotrichaceae bacterium
			d__Bacteria;p__Bacillota;c__Bacilli;o__Erysipelotrichales;f__Erysipelotrichaceae;g__Bulleidia;s__Bulleidia massiliensis	uncultured Erysipelotrichaceae bacterium
			d__Bacteria;p__Bacillota;c__Bacilli;o__Erysipelotrichales;f__Erysipelotrichaceae;g__Bulleidia;s__Bulleidia massiliensis	uncultured Erysipelotrichaceae bacterium
			d__Bacteria;p__Bacillota;c__Bacilli;o__Erysipelotrichales;f__Erysipelotrichaceae;g__Bulleidia;s__Bulleidia massiliensis	uncultured Erysipelotrichaceae bacterium
			d__Bacteria;p__Bacillota;c__Bacilli;o__Erysipelotrichales;f__Erysipelotrichaceae;g__Bulleidia;s__Bulleidia massiliensis	uncultured Erysipelotrichaceae bacterium
			d__Bacteria;p__Bacillota;c__Bacilli;o__Erysipelotrichales;f__Erysipelotrichaceae;g__Bulleidia;s__Bulleidia massiliensis	uncultured Erysipelotrichaceae bacterium
			d__Bacteria;p__Bacillota;c__Bacilli;o__Erysipelotrichales;f__Erysipelotrichaceae;g__Bulleidia;s__Bulleidia massiliensis	uncultured Erysipelotrichaceae bacterium
			d__Bacteria;p__Bacillota;c__Bacilli;o__Erysipelotrichales;f__Erysipelotrichaceae;g__Bulleidia;s__Bulleidia massiliensis	uncultured Erysipelotrichaceae bacterium
			d__Bacteria;p__Bacillota;c__Bacilli;o__Erysipelotrichales;f__Erysipelotrichaceae;g__Bulleidia;s__Bulleidia massiliensis	uncultured Erysipelotrichaceae bacterium
			d__Bacteria;p__Bacillota;c__Bacilli;o__Erysipelotrichales;f__Erysipelotrichaceae;g__Bulleidia;s__Bulleidia massiliensis	uncultured Erysipelotrichaceae bacterium
			d__Bacteria;p__Bacillota;c__Bacilli;o__Erysipelotrichales;f__Erysipelotrichaceae;g__Bulleidia;s__Bulleidia massiliensis	uncultured Erysipelotrichaceae bacterium
			d__Bacteria;p__Bacillota;c__Bacilli;o__Erysipelotrichales;f__Erysipelotrichaceae;g__Bulleidia;s__Bulleidia massiliensis	uncultured Erysipelotrichaceae bacterium
			d__Bacteria;p__Bacillota;c__Bacilli;o__Erysipelotrichales;f__Erysipelotrichaceae;g__Bulleidia;s__Bulleidia massiliensis	uncultured Erysipelotrichaceae bacterium
			d__Bacteria;p__Bacillota;c__Bacilli;o__Erysipelotrichales;f__Erysipelotrichaceae;g__Bulleidia;s__Bulleidia massiliensis	uncultured Erysipelotrichaceae bacterium
			d__Bacteria;p__Bacillota;c__Bacilli;o__Erysipelotrichales;f__Erysipelotrichaceae;g__Bulleidia;s__Bulleidia massiliensis	uncultured Solobacterium sp.
			d__Bacteria;p__Bacillota;c__Bacilli;o__Erysipelotrichales;f__Erysipelotrichaceae;g__Bulleidia;s__Bulleidia massiliensis	Lactimicrobium massiliense
			d__Bacteria;p__Bacillota;c__Bacilli;o__Erysipelotrichales;f__Erysipelotrichaceae;g__Bulleidia;s__Bulleidia sp900314345	uncultured Erysipelotrichaceae bacterium
			d__Bacteria;p__Bacillota;c__Bacilli;o__Erysipelotrichales;f__Erysipelotrichaceae;g__Bulleidia;s__Bulleidia sp900314345	uncultured Erysipelotrichaceae bacterium
			d__Bacteria;p__Bacillota;c__Bacilli;o__Erysipelotrichales;f__Erysipelotrichaceae;g__Bulleidia;s__Bulleidia sp900314905	uncultured Erysipelotrichaceae bacterium
			d__Bacteria;p__Bacillota;c__Bacilli;o__Erysipelotrichales;f__Erysipelotrichaceae;g__Bulleidia;s__Bulleidia sp900314905	uncultured Erysipelotrichaceae bacterium
			d__Bacteria;p__Bacillota;c__Bacilli;o__Erysipelotrichales;f__Erysipelotrichaceae;g__Bulleidia;s__Bulleidia sp900315065	uncultured Erysipelotrichaceae bacterium
			d__Bacteria;p__Bacillota;c__Bacilli;o__Erysipelotrichales;f__Erysipelotrichaceae;g__Bulleidia;s__Bulleidia sp900315065	uncultured Erysipelotrichaceae bacterium
			d__Bacteria;p__Bacillota;c__Bacilli;o__Erysipelotrichales;f__Erysipelotrichaceae;g__Bulleidia;s__Bulleidia timonensis	Solobacterium sp. UBA7737
			d__Bacteria;p__Bacillota;c__Bacilli;o__Erysipelotrichales;f__Erysipelotrichaceae;g__Bulleidia;s__Bulleidia timonensis	Erysipelotrichaceae bacterium
			d__Bacteria;p__Bacillota;c__Bacilli;o__Erysipelotrichales;f__Erysipelotrichaceae;g__Bulleidia;s__Bulleidia timonensis	Erysipelotrichaceae bacterium
			d__Bacteria;p__Bacillota;c__Bacilli;o__Erysipelotrichales;f__Erysipelotrichaceae;g__Bulleidia;s__Bulleidia timonensis	Galactobacillus timonensis
			d__Bacteria;p__Bacillota;c__Bacilli;o__Erysipelotrichales;f__Erysipelotrichaceae;g__Bulleidia;s__Bulleidia timonensis	Galactobacillus timonensis
			d__Bacteria;p__Bacillota;c__Bacilli;o__Erysipelotrichales;f__Erysipelotrichaceae;g__Bulleidia;s__Bulleidia timonensis	uncultured Erysipelotrichaceae bacterium
			d__Bacteria;p__Bacillota;c__Bacilli;o__Erysipelotrichales;f__Erysipelotrichaceae;g__Bulleidia;s__Bulleidia timonensis	uncultured Erysipelotrichaceae bacterium
			d__Bacteria;p__Bacillota;c__Bacilli;o__Erysipelotrichales;f__Erysipelotrichaceae;g__Bulleidia;s__Bulleidia timonensis	uncultured Erysipelotrichaceae bacterium
			d__Bacteria;p__Bacillota;c__Bacilli;o__Erysipelotrichales;f__Erysipelotrichaceae;g__Bulleidia;s__Bulleidia timonensis	uncultured Erysipelotrichaceae bacterium
			d__Bacteria;p__Bacillota;c__Bacilli;o__Erysipelotrichales;f__Erysipelotrichaceae;g__Bulleidia;s__Bulleidia timonensis	uncultured Erysipelotrichaceae bacterium
			d__Bacteria;p__Bacillota;c__Bacilli;o__Erysipelotrichales;f__Erysipelotrichaceae;g__Bulleidia;s__Bulleidia timonensis	uncultured Erysipelotrichaceae bacterium
			d__Bacteria;p__Bacillota;c__Bacilli;o__Erysipelotrichales;f__Erysipelotrichaceae;g__Bulleidia;s__Bulleidia timonensis	uncultured Erysipelotrichaceae bacterium
			d__Bacteria;p__Bacillota;c__Bacilli;o__Erysipelotrichales;f__Erysipelotrichaceae;g__Bulleidia;s__Bulleidia timonensis	Galactobacillus timonensis
			d__Bacteria;p__Bacillota_A;c__Clostridia;o__Oscillospirales;f__Butyricicoccaceae;g__Butyricicoccus_A;s__Butyricicoccus_A sp002449635	Clostridiales bacterium UBA3293
			d__Bacteria;p__Bacillota_A;c__Clostridia;o__Oscillospirales;f__Butyricicoccaceae;g__Butyricicoccus_A;s__Butyricicoccus_A sp002449635	Clostridiales bacterium UBA3746
			d__Bacteria;p__Bacillota_A;c__Clostridia;o__Oscillospirales;f__Butyricicoccaceae;g__Butyricicoccus_A;s__Butyricicoccus_A sp002449635	Clostridiales bacterium UBA3640
			d__Bacteria;p__Bacillota_A;c__Clostridia;o__Oscillospirales;f__Butyricicoccaceae;g__Butyricicoccus_A;s__Butyricicoccus_A sp002449635	Clostridiales bacterium UBA3733
			d__Bacteria;p__Bacillota_A;c__Clostridia;o__Oscillospirales;f__Butyricicoccaceae;g__Butyricicoccus_A;s__Butyricicoccus_A sp002449635	Clostridiales bacterium UBA4367
			d__Bacteria;p__Bacillota_A;c__Clostridia;o__Oscillospirales;f__Butyricicoccaceae;g__Butyricicoccus_A;s__Butyricicoccus_A sp002449635	Clostridiales bacterium UBA4283
			d__Bacteria;p__Bacillota_A;c__Clostridia;o__Oscillospirales;f__Butyricicoccaceae;g__Butyricicoccus_A;s__Butyricicoccus_A sp002449635	Clostridiales bacterium UBA7011
			d__Bacteria;p__Bacillota_A;c__Clostridia;o__Oscillospirales;f__Butyricicoccaceae;g__Butyricicoccus_A;s__Butyricicoccus_A sp002449635	Clostridiales bacterium
			d__Bacteria;p__Bacillota_A;c__Clostridia;o__Lachnospirales;f__Lachnospiraceae;g__Butyrivibrio;s__Butyrivibrio fibrisolvens_C	Butyrivibrio sp.
			d__Bacteria;p__Bacillota_A;c__Clostridia;o__Lachnospirales;f__Lachnospiraceae;g__Butyrivibrio;s__Butyrivibrio fibrisolvens_C	Butyrivibrio sp.
			d__Bacteria;p__Bacillota_A;c__Clostridia;o__Lachnospirales;f__Lachnospiraceae;g__Butyrivibrio;s__Butyrivibrio fibrisolvens_C	Butyrivibrio sp.
			d__Bacteria;p__Bacillota_A;c__Clostridia;o__Lachnospirales;f__Lachnospiraceae;g__Butyrivibrio;s__Butyrivibrio fibrisolvens_C	Butyrivibrio fibrisolvens
			d__Bacteria;p__Bacillota_A;c__Clostridia;o__Lachnospirales;f__Lachnospiraceae;g__Butyrivibrio;s__Butyrivibrio fibrisolvens_C	Butyrivibrio fibrisolvens ND3005
			d__Bacteria;p__Bacillota_A;c__Clostridia;o__Lachnospirales;f__Lachnospiraceae;g__Butyrivibrio;s__Butyrivibrio fibrisolvens_C	Butyrivibrio fibrisolvens AB2020
			d__Bacteria;p__Bacillota_A;c__Clostridia;o__Lachnospirales;f__Lachnospiraceae;g__Butyrivibrio;s__Butyrivibrio fibrisolvens_C	Butyrivibrio fibrisolvens YRB2005
			d__Bacteria;p__Bacillota_A;c__Clostridia;o__Lachnospirales;f__Lachnospiraceae;g__Butyrivibrio;s__Butyrivibrio fibrisolvens_C	Butyrivibrio fibrisolvens WTE3004
			d__Bacteria;p__Bacillota_A;c__Clostridia;o__Lachnospirales;f__Lachnospiraceae;g__Butyrivibrio;s__Butyrivibrio fibrisolvens_C	Butyrivibrio fibrisolvens FE2007
			d__Bacteria;p__Bacillota_A;c__Clostridia;o__Lachnospirales;f__Lachnospiraceae;g__Butyrivibrio;s__Butyrivibrio fibrisolvens_C	Butyrivibrio fibrisolvens MD2001
			d__Bacteria;p__Bacillota_A;c__Clostridia;o__Lachnospirales;f__Lachnospiraceae;g__Butyrivibrio;s__Butyrivibrio fibrisolvens_C	Butyrivibrio fibrisolvens
			d__Bacteria;p__Bacillota_A;c__Clostridia;o__Lachnospirales;f__Lachnospiraceae;g__Butyrivibrio;s__Butyrivibrio fibrisolvens_C	Butyrivibrio fibrisolvens
			d__Bacteria;p__Bacillota_A;c__Clostridia;o__Lachnospirales;f__Lachnospiraceae;g__Butyrivibrio;s__Butyrivibrio fibrisolvens_C	Butyrivibrio sp. TB
			d__Bacteria;p__Bacillota_A;c__Clostridia;o__Lachnospirales;f__Lachnospiraceae;g__Butyrivibrio;s__Butyrivibrio fibrisolvens_C	Butyrivibrio fibrisolvens
			d__Bacteria;p__Bacillota_A;c__Clostridia;o__Lachnospirales;f__Lachnospiraceae;g__Butyrivibrio;s__Butyrivibrio hungatei_B	Butyrivibrio sp. UBA3797
			d__Bacteria;p__Bacillota_A;c__Clostridia;o__Lachnospirales;f__Lachnospiraceae;g__Butyrivibrio;s__Butyrivibrio hungatei_B	Butyrivibrio sp.
			d__Bacteria;p__Bacillota_A;c__Clostridia;o__Lachnospirales;f__Lachnospiraceae;g__Butyrivibrio;s__Butyrivibrio hungatei_B	Butyrivibrio sp.
			d__Bacteria;p__Bacillota_A;c__Clostridia;o__Lachnospirales;f__Lachnospiraceae;g__Butyrivibrio;s__Butyrivibrio hungatei_B	Butyrivibrio sp.
			d__Bacteria;p__Bacillota_A;c__Clostridia;o__Lachnospirales;f__Lachnospiraceae;g__Butyrivibrio;s__Butyrivibrio hungatei_B	Butyrivibrio sp.
			d__Bacteria;p__Bacillota_A;c__Clostridia;o__Lachnospirales;f__Lachnospiraceae;g__Butyrivibrio;s__Butyrivibrio hungatei_B	uncultured Butyrivibrio sp.
			d__Bacteria;p__Bacillota_A;c__Clostridia;o__Lachnospirales;f__Lachnospiraceae;g__Butyrivibrio;s__Butyrivibrio hungatei_B	uncultured Butyrivibrio sp.
			d__Bacteria;p__Bacillota_A;c__Clostridia;o__Lachnospirales;f__Lachnospiraceae;g__Butyrivibrio;s__Butyrivibrio hungatei_B	Butyrivibrio hungatei
			d__Bacteria;p__Bacillota_A;c__Clostridia;o__Lachnospirales;f__Lachnospiraceae;g__Butyrivibrio;s__Butyrivibrio sp000424545	uncultured Lachnospiraceae bacterium
			d__Bacteria;p__Bacillota_A;c__Clostridia;o__Lachnospirales;f__Lachnospiraceae;g__Butyrivibrio;s__Butyrivibrio sp000424545	uncultured Butyrivibrio sp.
			d__Bacteria;p__Bacillota_A;c__Clostridia;o__Lachnospirales;f__Lachnospiraceae;g__Butyrivibrio;s__Butyrivibrio sp000424545	Butyrivibrio sp. NC3005
			d__Bacteria;p__Bacillota_A;c__Clostridia;o__Lachnospirales;f__Lachnospiraceae;g__Butyrivibrio;s__Butyrivibrio sp000621565	Butyrivibrio sp. LB2008
			d__Bacteria;p__Bacillota_A;c__Clostridia;o__Lachnospirales;f__Lachnospiraceae;g__Butyrivibrio;s__Butyrivibrio sp900116865	Butyrivibrio sp. M55
			d__Bacteria;p__Bacillota_A;c__Clostridia;o__Oscillospirales;f__Oscillospiraceae;g__CAG-103;s__CAG-103 sp900316745	uncultured Eubacteriales bacterium
			d__Bacteria;p__Bacillota_A;c__Clostridia;o__Oscillospirales;f__Oscillospiraceae;g__CAG-103;s__CAG-103 sp900316745	Oscillospiraceae bacterium
			d__Bacteria;p__Bacillota_A;c__Clostridia;o__Oscillospirales;f__Oscillospiraceae;g__CAG-103;s__CAG-103 sp900316745	Oscillospiraceae bacterium
			d__Bacteria;p__Bacillota_A;c__Clostridia;o__Oscillospirales;f__Oscillospiraceae;g__CAG-103;s__CAG-103 sp900317855	Clostridiales bacterium UBA7739
			d__Bacteria;p__Bacillota_A;c__Clostridia;o__Oscillospirales;f__Oscillospiraceae;g__CAG-103;s__CAG-103 sp900317855	Clostridiales bacterium
			d__Bacteria;p__Bacillota_A;c__Clostridia;o__Oscillospirales;f__Oscillospiraceae;g__CAG-103;s__CAG-103 sp900317855	Clostridiales bacterium
			d__Bacteria;p__Bacillota_A;c__Clostridia;o__Oscillospirales;f__Oscillospiraceae;g__CAG-103;s__CAG-103 sp900317855	Clostridiales bacterium
			d__Bacteria;p__Bacillota_A;c__Clostridia;o__Oscillospirales;f__Oscillospiraceae;g__CAG-103;s__CAG-103 sp900317855	Clostridiales bacterium
			d__Bacteria;p__Bacillota_A;c__Clostridia;o__Oscillospirales;f__Oscillospiraceae;g__CAG-103;s__CAG-103 sp900317855	Oscillospiraceae bacterium
			d__Bacteria;p__Bacillota_A;c__Clostridia;o__Oscillospirales;f__Oscillospiraceae;g__CAG-103;s__CAG-103 sp900317855	Clostridiales bacterium
			d__Bacteria;p__Bacillota_A;c__Clostridia;o__Oscillospirales;f__Oscillospiraceae;g__CAG-103;s__CAG-103 sp900317855	Clostridiales bacterium
			d__Bacteria;p__Bacillota_A;c__Clostridia;o__Oscillospirales;f__Oscillospiraceae;g__CAG-103;s__CAG-103 sp900317855	uncultured Eubacteriales bacterium
			d__Bacteria;p__Bacillota_A;c__Clostridia;o__Oscillospirales;f__Oscillospiraceae;g__CAG-103;s__CAG-103 sp900317855	uncultured Eubacteriales bacterium
			d__Bacteria;p__Bacillota_A;c__Clostridia;o__Oscillospirales;f__Oscillospiraceae;g__CAG-103;s__CAG-103 sp900317855	uncultured Eubacteriales bacterium
			d__Bacteria;p__Bacillota_A;c__Clostridia;o__Oscillospirales;f__Oscillospiraceae;g__CAG-103;s__CAG-103 sp900317855	Oscillospiraceae bacterium
			d__Bacteria;p__Bacillota_A;c__Clostridia;o__Oscillospirales;f__Oscillospiraceae;g__CAG-103;s__CAG-103 sp900317855	uncultured Eubacteriales bacterium
			d__Bacteria;p__Bacillota_A;c__Clostridia;o__Oscillospirales;f__Oscillospiraceae;g__CAG-103;s__CAG-103 sp900317855	uncultured Oscillospiraceae bacterium
			d__Bacteria;p__Bacillota_A;c__Clostridia;o__Oscillospirales;f__Oscillospiraceae;g__CAG-103;s__CAG-103 sp900317855	uncultured Oscillospiraceae bacterium
			d__Bacteria;p__Bacillota_A;c__Clostridia;o__Oscillospirales;f__Oscillospiraceae;g__CAG-103;s__CAG-103 sp900317855	uncultured Oscillospiraceae bacterium
			d__Bacteria;p__Bacillota_A;c__Clostridia;o__Oscillospirales;f__Oscillospiraceae;g__CAG-103;s__CAG-103 sp900317855	uncultured Clostridia bacterium
			d__Bacteria;p__Bacillota_A;c__Clostridia;o__Oscillospirales;f__Oscillospiraceae;g__CAG-103;s__CAG-103 sp900317905	uncultured Eubacteriales bacterium
			d__Bacteria;p__Bacillota_A;c__Clostridia;o__Oscillospirales;f__Oscillospiraceae;g__CAG-103;s__CAG-103 sp900317905	Oscillospiraceae bacterium
			d__Bacteria;p__Bacillota_A;c__Clostridia;o__Christensenellales;f__CAG-1252;g__CAG-1252;s__CAG-1252 sp002363545	Christensenella sp. UBA3217
			d__Bacteria;p__Bacillota_A;c__Clostridia;o__Christensenellales;f__CAG-1252;g__CAG-1252;s__CAG-1252 sp002363545	Christensenella sp. UBA3771
			d__Bacteria;p__Bacillota_A;c__Clostridia;o__Christensenellales;f__CAG-1252;g__CAG-1252;s__CAG-1252 sp002363545	Christensenella sp. UBA3859
			d__Bacteria;p__Bacillota_A;c__Clostridia;o__Christensenellales;f__CAG-1252;g__CAG-1252;s__CAG-1252 sp002363545	Clostridiales bacterium
			d__Bacteria;p__Bacillota_A;c__Clostridia;o__Christensenellales;f__CAG-1252;g__CAG-1252;s__CAG-1252 sp002363545	Clostridiales bacterium
			d__Bacteria;p__Bacillota_A;c__Clostridia;o__Christensenellales;f__CAG-1252;g__CAG-1252;s__CAG-1252 sp002395405	Christensenella sp. UBA4247
			d__Bacteria;p__Bacillota_A;c__Clostridia;o__Christensenellales;f__CAG-1252;g__CAG-1252;s__CAG-1252 sp003445835	Clostridiales bacterium
			d__Bacteria;p__Bacillota_A;c__Clostridia;o__Christensenellales;f__CAG-1252;g__CAG-1252;s__CAG-1252 sp003445835	uncultured Eubacteriales bacterium
			d__Bacteria;p__Bacillota_A;c__Clostridia;o__Oscillospirales;f__Acutalibacteraceae;g__CAG-177;s__CAG-177 sp002309055	Ruminococcaceae bacterium UBA1236
			d__Bacteria;p__Bacillota_A;c__Clostridia;o__Oscillospirales;f__Acutalibacteraceae;g__CAG-177;s__CAG-177 sp900319455	Clostridia bacterium
			d__Bacteria;p__Bacillota_A;c__Clostridia;o__Oscillospirales;f__Acutalibacteraceae;g__CAG-177;s__CAG-177 sp900319455	Clostridia bacterium
			d__Bacteria;p__Bacillota_A;c__Clostridia;o__Oscillospirales;f__Acutalibacteraceae;g__CAG-177;s__CAG-177 sp900319455	uncultured Eubacteriales bacterium
			d__Bacteria;p__Bacillota_A;c__Clostridia;o__Oscillospirales;f__Acutalibacteraceae;g__CAG-177;s__CAG-177 sp900319455	Oscillospiraceae bacterium
			d__Bacteria;p__Bacillota_A;c__Clostridia;o__Oscillospirales;f__Acutalibacteraceae;g__CAG-177;s__CAG-177 sp900319455	Oscillospiraceae bacterium
			d__Bacteria;p__Bacillota_A;c__Clostridia;o__Christensenellales;f__DTU072;g__CAG-1782;s__CAG-1782 sp002349735	Christensenella sp. UBA2915
			d__Bacteria;p__Bacillota_A;c__Clostridia;o__Christensenellales;f__DTU072;g__CAG-1782;s__CAG-1782 sp002349735	Clostridiales bacterium
			d__Bacteria;p__Bacillota_A;c__Clostridia;o__Christensenellales;f__DTU072;g__CAG-1782;s__CAG-1782 sp002349735	uncultured Eubacteriales bacterium
			d__Bacteria;p__Bacillota_A;c__Clostridia;o__Christensenellales;f__DTU072;g__CAG-1782;s__CAG-1782 sp002349735	uncultured Clostridia bacterium
			d__Bacteria;p__Bacillota_A;c__Clostridia;o__Christensenellales;f__DTU072;g__CAG-1782;s__CAG-1782 sp002349735	uncultured Clostridia bacterium
			d__Bacteria;p__Bacillota_A;c__Clostridia;o__Lachnospirales;f__Lachnospiraceae;g__CAG-194;s__CAG-194 sp000432915	Firmicutes bacterium CAG:194
			d__Bacteria;p__Bacillota_A;c__Clostridia;o__Lachnospirales;f__Lachnospiraceae;g__CAG-194;s__CAG-194 sp000432915	Firmicutes bacterium CAG_194_44_15
			d__Bacteria;p__Bacillota_A;c__Clostridia;o__Lachnospirales;f__Lachnospiraceae;g__CAG-194;s__CAG-194 sp000432915	Lachnospiraceae bacterium
			d__Bacteria;p__Bacillota_A;c__Clostridia;o__Lachnospirales;f__Lachnospiraceae;g__CAG-194;s__CAG-194 sp000432915	Lachnospiraceae bacterium
			d__Bacteria;p__Bacillota_A;c__Clostridia;o__Lachnospirales;f__Lachnospiraceae;g__CAG-194;s__CAG-194 sp000432915	Firmicutes bacterium
			d__Bacteria;p__Bacillota_A;c__Clostridia;o__Lachnospirales;f__Lachnospiraceae;g__CAG-194;s__CAG-194 sp000432915	Lachnospiraceae bacterium
			d__Bacteria;p__Bacillota_A;c__Clostridia;o__Lachnospirales;f__Lachnospiraceae;g__CAG-194;s__CAG-194 sp000432915	Firmicutes bacterium
			d__Bacteria;p__Bacillota_A;c__Clostridia;o__Lachnospirales;f__Lachnospiraceae;g__CAG-194;s__CAG-194 sp000432915	Firmicutes bacterium
			d__Bacteria;p__Bacillota_A;c__Clostridia;o__Lachnospirales;f__Lachnospiraceae;g__CAG-194;s__CAG-194 sp000432915	Firmicutes bacterium
			d__Bacteria;p__Bacillota_A;c__Clostridia;o__Lachnospirales;f__Lachnospiraceae;g__CAG-194;s__CAG-194 sp000432915	Firmicutes bacterium
			d__Bacteria;p__Bacillota_A;c__Clostridia;o__Lachnospirales;f__Lachnospiraceae;g__CAG-194;s__CAG-194 sp000432915	uncultured Lachnospiraceae bacterium
			d__Bacteria;p__Bacillota_A;c__Clostridia;o__Lachnospirales;f__Lachnospiraceae;g__CAG-194;s__CAG-194 sp000432915	uncultured Lachnospiraceae bacterium
			d__Bacteria;p__Bacillota_A;c__Clostridia;o__Lachnospirales;f__Lachnospiraceae;g__CAG-194;s__CAG-194 sp000432915	uncultured Firmicutes bacterium
			d__Bacteria;p__Bacillota_A;c__Clostridia;o__Lachnospirales;f__Lachnospiraceae;g__CAG-194;s__CAG-194 sp000432915	uncultured Lachnospiraceae bacterium
			d__Bacteria;p__Bacillota_A;c__Clostridia;o__Lachnospirales;f__Lachnospiraceae;g__CAG-194;s__CAG-194 sp000432915	uncultured Lachnospiraceae bacterium
			d__Bacteria;p__Bacillota_A;c__Clostridia;o__Lachnospirales;f__Lachnospiraceae;g__CAG-194;s__CAG-194 sp000432915	uncultured Lachnospiraceae bacterium
			d__Bacteria;p__Bacillota_A;c__Clostridia;o__Lachnospirales;f__Lachnospiraceae;g__CAG-194;s__CAG-194 sp000432915	uncultured Lachnospiraceae bacterium
			d__Bacteria;p__Cyanobacteriota;c__Vampirovibrionia;o__Gastranaerophilales;f__Gastranaerophilaceae;g__CAG-196;s__CAG-196 sp900321205	uncultured Acinetobacter sp.
			d__Bacteria;p__Cyanobacteriota;c__Vampirovibrionia;o__Gastranaerophilales;f__Gastranaerophilaceae;g__CAG-196;s__CAG-196 sp900321205	uncultured bacterium
			d__Bacteria;p__Cyanobacteriota;c__Vampirovibrionia;o__Gastranaerophilales;f__Gastranaerophilaceae;g__CAG-196;s__CAG-196 sp900321205	uncultured bacterium
			d__Bacteria;p__Cyanobacteriota;c__Vampirovibrionia;o__Gastranaerophilales;f__Gastranaerophilaceae;g__CAG-196;s__CAG-196 sp900321205	uncultured bacterium
			d__Bacteria;p__Pseudomonadota;c__Alphaproteobacteria;o__RF32;f__CAG-239;g__CAG-267;s__CAG-267 sp002353835	Alphaproteobacteria bacterium UBA2723
			d__Bacteria;p__Bacillota_A;c__Clostridia;o__Oscillospirales;f__CAG-272;g__CAG-272;s__CAG-272 sp000433515	Firmicutes bacterium CAG:272
			d__Bacteria;p__Bacillota_A;c__Clostridia;o__Oscillospirales;f__CAG-272;g__CAG-272;s__CAG-272 sp000433515	Eubacteriales bacterium
			d__Bacteria;p__Bacillota_A;c__Clostridia;o__Oscillospirales;f__CAG-272;g__CAG-272;s__CAG-272 sp000433515	Clostridiales bacterium
			d__Bacteria;p__Bacillota_A;c__Clostridia;o__Oscillospirales;f__CAG-272;g__CAG-272;s__CAG-272 sp000433515	Firmicutes bacterium
			d__Bacteria;p__Bacillota_A;c__Clostridia;o__Oscillospirales;f__CAG-272;g__CAG-272;s__CAG-272 sp000433515	uncultured Eubacteriales bacterium
			d__Bacteria;p__Bacillota_A;c__Clostridia;o__Oscillospirales;f__CAG-272;g__CAG-272;s__CAG-272 sp000433515	uncultured Ruminococcus sp.
			d__Bacteria;p__Bacillota_A;c__Clostridia;o__Oscillospirales;f__CAG-272;g__CAG-272;s__CAG-272 sp000433515	uncultured Firmicutes bacterium
			d__Bacteria;p__Bacillota_A;c__Clostridia;o__Oscillospirales;f__CAG-272;g__CAG-272;s__CAG-272 sp000433515	uncultured Eubacteriales bacterium
			d__Bacteria;p__Bacillota_A;c__Clostridia;o__Oscillospirales;f__CAG-272;g__CAG-272;s__CAG-272 sp000433515	uncultured Eubacteriales bacterium
			d__Bacteria;p__Bacillota_A;c__Clostridia;o__Oscillospirales;f__CAG-272;g__CAG-272;s__CAG-272 sp000433515	uncultured Eubacteriales bacterium
			d__Bacteria;p__Bacillota_A;c__Clostridia;o__Oscillospirales;f__CAG-272;g__CAG-272;s__CAG-272 sp000433515	uncultured Eubacteriales bacterium
			d__Bacteria;p__Bacillota;c__Bacilli;o__ML615J-28;f__CAG-313;g__CAG-313;s__CAG-313 sp003539625	Firmicutes bacterium CAG:313
			d__Bacteria;p__Bacillota;c__Bacilli;o__ML615J-28;f__CAG-313;g__CAG-313;s__CAG-313 sp003539625	Acholeplasmatales bacterium
			d__Bacteria;p__Bacillota;c__Bacilli;o__ML615J-28;f__CAG-313;g__CAG-313;s__CAG-313 sp003539625	Acholeplasmatales bacterium
			d__Bacteria;p__Bacillota;c__Bacilli;o__ML615J-28;f__CAG-313;g__CAG-313;s__CAG-313 sp003539625	uncultured Mollicutes bacterium
			d__Bacteria;p__Bacillota;c__Bacilli;o__ML615J-28;f__CAG-313;g__CAG-313;s__CAG-313 sp003539625	uncultured Erysipelotrichaceae bacterium
			d__Bacteria;p__Bacillota;c__Bacilli;o__ML615J-28;f__CAG-313;g__CAG-313;s__CAG-313 sp003539625	uncultured Firmicutes bacterium
			d__Bacteria;p__Bacillota;c__Bacilli;o__ML615J-28;f__CAG-313;g__CAG-313;s__CAG-313 sp003539625	uncultured Mollicutes bacterium
			d__Bacteria;p__Bacillota;c__Bacilli;o__ML615J-28;f__CAG-313;g__CAG-313;s__CAG-313 sp003539625	uncultured Bacilli bacterium
			d__Bacteria;p__Bacillota;c__Bacilli;o__ML615J-28;f__CAG-313;g__CAG-313;s__CAG-313 sp003539625	uncultured Bacilli bacterium
			d__Bacteria;p__Bacillota;c__Bacilli;o__ML615J-28;f__CAG-313;g__CAG-313;s__CAG-313 sp003539625	uncultured Bacilli bacterium
			d__Bacteria;p__Bacillota_A;c__Clostridia;o__Christensenellales;f__CAG-917;g__CAG-349;s__CAG-349 sp003539515	Clostridium sp. CAG:349
			d__Bacteria;p__Bacillota_A;c__Clostridia;o__Christensenellales;f__CAG-917;g__CAG-349;s__CAG-349 sp003539515	Clostridiales bacterium
			d__Bacteria;p__Bacillota_A;c__Clostridia;o__Christensenellales;f__CAG-917;g__CAG-349;s__CAG-349 sp003539515	Clostridiales bacterium
			d__Bacteria;p__Bacillota_A;c__Clostridia;o__Christensenellales;f__CAG-917;g__CAG-349;s__CAG-349 sp003539515	Clostridiales bacterium
			d__Bacteria;p__Bacillota_A;c__Clostridia;o__Christensenellales;f__CAG-917;g__CAG-349;s__CAG-349 sp003539515	Clostridiales bacterium
			d__Bacteria;p__Bacillota_A;c__Clostridia;o__Christensenellales;f__CAG-917;g__CAG-349;s__CAG-349 sp003539515	Clostridiales bacterium
			d__Bacteria;p__Bacillota_A;c__Clostridia;o__Christensenellales;f__CAG-917;g__CAG-349;s__CAG-349 sp003539515	bacterium
			d__Bacteria;p__Bacillota_A;c__Clostridia;o__Christensenellales;f__CAG-917;g__CAG-349;s__CAG-349 sp003539515	Clostridia bacterium
			d__Bacteria;p__Bacillota_A;c__Clostridia;o__Christensenellales;f__CAG-917;g__CAG-349;s__CAG-349 sp003539515	Clostridia bacterium
			d__Bacteria;p__Bacillota_A;c__Clostridia;o__Christensenellales;f__CAG-917;g__CAG-349;s__CAG-349 sp003539515	Clostridia bacterium
			d__Bacteria;p__Bacillota_A;c__Clostridia;o__Christensenellales;f__CAG-917;g__CAG-349;s__CAG-349 sp003539515	Clostridia bacterium
			d__Bacteria;p__Bacillota_A;c__Clostridia;o__Christensenellales;f__CAG-917;g__CAG-349;s__CAG-349 sp003539515	Clostridia bacterium
			d__Bacteria;p__Bacillota_A;c__Clostridia;o__Christensenellales;f__CAG-917;g__CAG-349;s__CAG-349 sp003539515	Clostridium sp.
			d__Bacteria;p__Bacillota_A;c__Clostridia;o__Christensenellales;f__CAG-917;g__CAG-349;s__CAG-349 sp003539515	Clostridium sp.
			d__Bacteria;p__Bacillota_A;c__Clostridia;o__Christensenellales;f__CAG-917;g__CAG-349;s__CAG-349 sp003539515	Clostridium sp.
			d__Bacteria;p__Bacillota_A;c__Clostridia;o__Christensenellales;f__CAG-917;g__CAG-349;s__CAG-349 sp003539515	Actinomycetia bacterium
			d__Bacteria;p__Bacillota_A;c__Clostridia;o__Christensenellales;f__CAG-917;g__CAG-349;s__CAG-349 sp003539515	Clostridiales bacterium
			d__Bacteria;p__Bacillota_A;c__Clostridia;o__Christensenellales;f__CAG-917;g__CAG-349;s__CAG-349 sp003539515	Clostridiales bacterium
			d__Bacteria;p__Bacillota_A;c__Clostridia;o__Christensenellales;f__CAG-917;g__CAG-349;s__CAG-349 sp003539515	Clostridiales bacterium
			d__Bacteria;p__Bacillota_A;c__Clostridia;o__Christensenellales;f__CAG-917;g__CAG-349;s__CAG-349 sp003539515	Clostridiales bacterium
			d__Bacteria;p__Bacillota_A;c__Clostridia;o__Christensenellales;f__CAG-917;g__CAG-349;s__CAG-349 sp003539515	Clostridiales bacterium
			d__Bacteria;p__Bacillota_A;c__Clostridia;o__Christensenellales;f__CAG-917;g__CAG-349;s__CAG-349 sp003539515	Clostridiales bacterium
			d__Bacteria;p__Bacillota_A;c__Clostridia;o__Christensenellales;f__CAG-917;g__CAG-349;s__CAG-349 sp003539515	Clostridiales bacterium
			d__Bacteria;p__Bacillota_A;c__Clostridia;o__Christensenellales;f__CAG-917;g__CAG-349;s__CAG-349 sp003539515	Clostridiales bacterium
			d__Bacteria;p__Bacillota_A;c__Clostridia;o__Christensenellales;f__CAG-917;g__CAG-349;s__CAG-349 sp003539515	Clostridiales bacterium
			d__Bacteria;p__Bacillota_A;c__Clostridia;o__Christensenellales;f__CAG-917;g__CAG-349;s__CAG-349 sp003539515	Clostridiales bacterium
			d__Bacteria;p__Bacillota_A;c__Clostridia;o__Christensenellales;f__CAG-917;g__CAG-349;s__CAG-349 sp003539515	Clostridiales bacterium
			d__Bacteria;p__Bacillota_A;c__Clostridia;o__Christensenellales;f__CAG-917;g__CAG-349;s__CAG-349 sp003539515	Clostridiales bacterium
			d__Bacteria;p__Bacillota_A;c__Clostridia;o__Christensenellales;f__CAG-917;g__CAG-349;s__CAG-349 sp003539515	Clostridiales bacterium
			d__Bacteria;p__Bacillota_A;c__Clostridia;o__Christensenellales;f__CAG-917;g__CAG-349;s__CAG-349 sp003539515	Clostridiales bacterium
			d__Bacteria;p__Bacillota_A;c__Clostridia;o__Christensenellales;f__CAG-917;g__CAG-349;s__CAG-349 sp003539515	Clostridiales bacterium
			d__Bacteria;p__Bacillota_A;c__Clostridia;o__Christensenellales;f__CAG-917;g__CAG-349;s__CAG-349 sp003539515	Clostridiales bacterium
			d__Bacteria;p__Bacillota_A;c__Clostridia;o__Christensenellales;f__CAG-917;g__CAG-349;s__CAG-349 sp003539515	Clostridiales bacterium
			d__Bacteria;p__Bacillota_A;c__Clostridia;o__Christensenellales;f__CAG-917;g__CAG-349;s__CAG-349 sp003539515	Clostridiales bacterium
			d__Bacteria;p__Bacillota_A;c__Clostridia;o__Christensenellales;f__CAG-917;g__CAG-349;s__CAG-349 sp003539515	Clostridiales bacterium
			d__Bacteria;p__Bacillota_A;c__Clostridia;o__Christensenellales;f__CAG-917;g__CAG-349;s__CAG-349 sp003539515	Clostridiales bacterium
			d__Bacteria;p__Bacillota_A;c__Clostridia;o__Christensenellales;f__CAG-917;g__CAG-349;s__CAG-349 sp003539515	Clostridiales bacterium
			d__Bacteria;p__Bacillota_A;c__Clostridia;o__Christensenellales;f__CAG-917;g__CAG-349;s__CAG-349 sp003539515	Clostridiales bacterium
			d__Bacteria;p__Bacillota_A;c__Clostridia;o__Christensenellales;f__CAG-917;g__CAG-349;s__CAG-349 sp003539515	Clostridiales bacterium
			d__Bacteria;p__Bacillota_A;c__Clostridia;o__Christensenellales;f__CAG-917;g__CAG-349;s__CAG-349 sp003539515	Clostridiales bacterium
			d__Bacteria;p__Bacillota_A;c__Clostridia;o__Christensenellales;f__CAG-917;g__CAG-349;s__CAG-349 sp003539515	Clostridiales bacterium
			d__Bacteria;p__Bacillota_A;c__Clostridia;o__Christensenellales;f__CAG-917;g__CAG-349;s__CAG-349 sp003539515	Clostridiales bacterium
			d__Bacteria;p__Bacillota_A;c__Clostridia;o__Christensenellales;f__CAG-917;g__CAG-349;s__CAG-349 sp003539515	Clostridiales bacterium
			d__Bacteria;p__Bacillota_A;c__Clostridia;o__Christensenellales;f__CAG-917;g__CAG-349;s__CAG-349 sp003539515	Clostridiales bacterium
			d__Bacteria;p__Bacillota_A;c__Clostridia;o__Christensenellales;f__CAG-917;g__CAG-349;s__CAG-349 sp003539515	Clostridiales bacterium
			d__Bacteria;p__Bacillota_A;c__Clostridia;o__Christensenellales;f__CAG-917;g__CAG-349;s__CAG-349 sp003539515	Clostridiales bacterium
			d__Bacteria;p__Bacillota_A;c__Clostridia;o__Christensenellales;f__CAG-917;g__CAG-349;s__CAG-349 sp003539515	Clostridium sp.
			d__Bacteria;p__Bacillota_A;c__Clostridia;o__Christensenellales;f__CAG-917;g__CAG-349;s__CAG-349 sp003539515	Clostridiales bacterium
			d__Bacteria;p__Bacillota_A;c__Clostridia;o__Christensenellales;f__CAG-917;g__CAG-349;s__CAG-349 sp003539515	Clostridiales bacterium
			d__Bacteria;p__Bacillota_A;c__Clostridia;o__Christensenellales;f__CAG-917;g__CAG-349;s__CAG-349 sp003539515	Clostridiales bacterium
			d__Bacteria;p__Bacillota_A;c__Clostridia;o__Christensenellales;f__CAG-917;g__CAG-349;s__CAG-349 sp003539515	Clostridiales bacterium
			d__Bacteria;p__Bacillota_A;c__Clostridia;o__Christensenellales;f__CAG-917;g__CAG-349;s__CAG-349 sp003539515	Clostridiales bacterium
			d__Bacteria;p__Bacillota_A;c__Clostridia;o__Christensenellales;f__CAG-917;g__CAG-349;s__CAG-349 sp003539515	Clostridiales bacterium
			d__Bacteria;p__Bacillota_A;c__Clostridia;o__Christensenellales;f__CAG-917;g__CAG-349;s__CAG-349 sp003539515	Clostridiales bacterium
			d__Bacteria;p__Bacillota_A;c__Clostridia;o__Christensenellales;f__CAG-917;g__CAG-349;s__CAG-349 sp003539515	Clostridiales bacterium
			d__Bacteria;p__Bacillota_A;c__Clostridia;o__Christensenellales;f__CAG-917;g__CAG-349;s__CAG-349 sp003539515	Clostridiales bacterium
			d__Bacteria;p__Bacillota_A;c__Clostridia;o__Christensenellales;f__CAG-917;g__CAG-349;s__CAG-349 sp003539515	Firmicutes bacterium
			d__Bacteria;p__Bacillota_A;c__Clostridia;o__Christensenellales;f__CAG-917;g__CAG-349;s__CAG-349 sp003539515	Firmicutes bacterium
			d__Bacteria;p__Bacillota_A;c__Clostridia;o__Christensenellales;f__CAG-917;g__CAG-349;s__CAG-349 sp003539515	Firmicutes bacterium
			d__Bacteria;p__Bacillota_A;c__Clostridia;o__Christensenellales;f__CAG-917;g__CAG-349;s__CAG-349 sp003539515	uncultured Clostridium sp.
			d__Bacteria;p__Bacillota_A;c__Clostridia;o__Christensenellales;f__CAG-917;g__CAG-349;s__CAG-349 sp003539515	uncultured Clostridium sp.
			d__Bacteria;p__Bacillota_A;c__Clostridia;o__Christensenellales;f__CAG-917;g__CAG-349;s__CAG-349 sp003539515	uncultured Clostridia bacterium
			d__Bacteria;p__Bacillota_A;c__Clostridia;o__Christensenellales;f__CAG-917;g__CAG-349;s__CAG-349 sp003539515	uncultured Clostridia bacterium
			d__Bacteria;p__Bacillota_A;c__Clostridia;o__Christensenellales;f__CAG-917;g__CAG-349;s__CAG-349 sp003539515	uncultured Clostridia bacterium
			d__Bacteria;p__Bacillota_A;c__Clostridia;o__Christensenellales;f__CAG-917;g__CAG-349;s__CAG-349 sp003539515	uncultured Clostridia bacterium
			d__Bacteria;p__Bacillota_A;c__Clostridia;o__Christensenellales;f__CAG-917;g__CAG-349;s__CAG-349 sp003539515	uncultured Clostridia bacterium
			d__Bacteria;p__Bacillota_A;c__Clostridia;o__Oscillospirales;f__Ruminococcaceae;g__CAG-353;s__CAG-353 sp002395525	Ruminococcus sp. UBA3752
			d__Bacteria;p__Bacillota_A;c__Clostridia;o__Oscillospirales;f__Ruminococcaceae;g__CAG-353;s__CAG-353 sp002395525	Ruminococcus sp. UBA4240
			d__Bacteria;p__Bacillota_A;c__Clostridia;o__Oscillospirales;f__Ruminococcaceae;g__CAG-353;s__CAG-353 sp002395525	Oscillospiraceae bacterium
			d__Bacteria;p__Bacillota_A;c__Clostridia;o__Oscillospirales;f__Ruminococcaceae;g__CAG-353;s__CAG-353 sp002395525	Oscillospiraceae bacterium
			d__Bacteria;p__Bacillota_A;c__Clostridia;o__Oscillospirales;f__Ruminococcaceae;g__CAG-353;s__CAG-353 sp002395525	Oscillospiraceae bacterium
			d__Bacteria;p__Bacillota_A;c__Clostridia;o__Oscillospirales;f__CAG-272;g__CAG-390;s__CAG-390 sp900321265	Clostridiales bacterium UBA1194
			d__Bacteria;p__Bacillota_A;c__Clostridia;o__Oscillospirales;f__CAG-272;g__CAG-390;s__CAG-390 sp900321265	Clostridiales bacterium
			d__Bacteria;p__Bacillota_A;c__Clostridia;o__Oscillospirales;f__CAG-272;g__CAG-390;s__CAG-390 sp900321265	Clostridia bacterium
			d__Bacteria;p__Bacillota_A;c__Clostridia;o__Oscillospirales;f__CAG-272;g__CAG-390;s__CAG-390 sp900321265	Clostridiales bacterium
			d__Bacteria;p__Bacillota_A;c__Clostridia;o__Oscillospirales;f__CAG-272;g__CAG-390;s__CAG-390 sp900321265	uncultured Eubacteriales bacterium
			d__Bacteria;p__Bacillota_A;c__Clostridia;o__Oscillospirales;f__CAG-272;g__CAG-390;s__CAG-390 sp900321265	uncultured Ruminococcus sp.
			d__Bacteria;p__Bacillota;c__Bacilli;o__RF39;f__UBA660;g__CAG-433;s__CAG-433 sp900320735	uncultured Eubacteriales bacterium
			d__Bacteria;p__Bacillota;c__Bacilli;o__RF39;f__UBA660;g__CAG-433;s__CAG-433 sp900320735	uncultured Erysipelotrichaceae bacterium
			d__Bacteria;p__Bacillota;c__Bacilli;o__RF39;f__UBA660;g__CAG-433;s__CAG-433 sp900546245	Tenericutes bacterium
			d__Bacteria;p__Bacillota;c__Bacilli;o__RF39;f__UBA660;g__CAG-433;s__CAG-433 sp900546245	Tenericutes bacterium
			d__Bacteria;p__Bacillota;c__Bacilli;o__RF39;f__UBA660;g__CAG-433;s__CAG-433 sp900546245	uncultured Tenericutes bacterium
			d__Bacteria;p__Bacillota;c__Bacilli;o__RF39;f__UBA660;g__CAG-433;s__CAG-433 sp900546245	Bacilli bacterium
			d__Bacteria;p__Bacillota;c__Bacilli;o__RF39;f__UBA660;g__CAG-433;s__CAG-433 sp900546245	uncultured Erysipelotrichaceae bacterium
			d__Bacteria;p__Bacillota;c__Bacilli;o__RF39;f__UBA660;g__CAG-433;s__CAG-433 sp900546245	uncultured Clostridium sp.
			d__Bacteria;p__Bacillota;c__Bacilli;o__RF39;f__UBA660;g__CAG-433;s__CAG-433 sp900546245	uncultured Bacilli bacterium
			d__Bacteria;p__Bacillota;c__Bacilli;o__RF39;f__UBA660;g__CAG-433;s__CAG-433 sp900546245	uncultured Bacilli bacterium
			d__Bacteria;p__Bacillota;c__Bacilli;o__RF39;f__UBA660;g__CAG-433;s__CAG-433 sp900546245	uncultured Bacilli bacterium
			d__Bacteria;p__Bacillota;c__Bacilli;o__RF39;f__UBA660;g__CAG-433;s__CAG-433 sp900546245	uncultured bacterium
			d__Bacteria;p__Bacillota;c__Bacilli;o__RF39;f__UBA660;g__CAG-433;s__CAG-433 sp900546245	uncultured bacterium
			d__Bacteria;p__Bacillota;c__Bacilli;o__RF39;f__UBA660;g__CAG-433;s__CAG-433 sp900546245	uncultured bacterium
			d__Bacteria;p__Bacillota;c__Bacilli;o__RF39;f__UBA660;g__CAG-433;s__CAG-433 sp900546245	uncultured bacterium
			d__Bacteria;p__Bacillota_A;c__Clostridia;o__Lachnospirales;f__Lachnospiraceae;g__CAG-45;s__CAG-45 sp000438375	Roseburia sp. CAG:182
			d__Bacteria;p__Bacillota_A;c__Clostridia;o__Lachnospirales;f__Lachnospiraceae;g__CAG-45;s__CAG-45 sp000438375	Lachnospiraceae bacterium
			d__Bacteria;p__Bacillota_A;c__Clostridia;o__Lachnospirales;f__Lachnospiraceae;g__CAG-45;s__CAG-45 sp000438375	Lachnospiraceae bacterium
			d__Bacteria;p__Bacillota_A;c__Clostridia;o__Lachnospirales;f__Lachnospiraceae;g__CAG-45;s__CAG-45 sp000438375	Lachnospiraceae bacterium
			d__Bacteria;p__Bacillota_A;c__Clostridia;o__Lachnospirales;f__Lachnospiraceae;g__CAG-45;s__CAG-45 sp000438375	Lachnospiraceae bacterium
			d__Bacteria;p__Bacillota_A;c__Clostridia;o__Lachnospirales;f__Lachnospiraceae;g__CAG-45;s__CAG-45 sp000438375	Lachnospiraceae bacterium
			d__Bacteria;p__Bacillota_A;c__Clostridia;o__Lachnospirales;f__Lachnospiraceae;g__CAG-45;s__CAG-45 sp000438375	uncultured Lachnospiraceae bacterium
			d__Bacteria;p__Bacillota_A;c__Clostridia;o__Lachnospirales;f__Lachnospiraceae;g__CAG-45;s__CAG-45 sp000438375	uncultured Lachnospiraceae bacterium
			d__Bacteria;p__Bacillota_A;c__Clostridia;o__Lachnospirales;f__Lachnospiraceae;g__CAG-45;s__CAG-45 sp000438375	uncultured Lachnospiraceae bacterium
			d__Bacteria;p__Bacillota_A;c__Clostridia;o__Lachnospirales;f__Lachnospiraceae;g__CAG-45;s__CAG-45 sp000438375	uncultured Lachnospiraceae bacterium
			d__Bacteria;p__Bacillota_A;c__Clostridia;o__Lachnospirales;f__Lachnospiraceae;g__CAG-45;s__CAG-45 sp000438375	uncultured Lachnospiraceae bacterium
			d__Bacteria;p__Bacillota_A;c__Clostridia;o__Lachnospirales;f__Lachnospiraceae;g__CAG-45;s__CAG-45 sp000438375	Roseburia sp. BX0805
			d__Bacteria;p__Bacillota_A;c__Clostridia;o__Christensenellales;f__CAG-917;g__CAG-475;s__CAG-475 sp900322215	uncultured Eubacteriales bacterium
			d__Bacteria;p__Bacillota_A;c__Clostridia;o__Christensenellales;f__CAG-917;g__CAG-475;s__CAG-475 sp900322215	uncultured Eubacteriales bacterium
			d__Bacteria;p__Bacteroidota;c__Bacteroidia;o__Bacteroidales;f__Muribaculaceae;g__CAG-485;s__CAG-485 sp900321585	Bacteroidales bacterium
			d__Bacteria;p__Bacteroidota;c__Bacteroidia;o__Bacteroidales;f__Muribaculaceae;g__CAG-485;s__CAG-485 sp900321585	Bacteroidales bacterium
			d__Bacteria;p__Bacteroidota;c__Bacteroidia;o__Bacteroidales;f__Muribaculaceae;g__CAG-485;s__CAG-485 sp900321585	uncultured Prevotellaceae bacterium
			d__Bacteria;p__Bacteroidota;c__Bacteroidia;o__Bacteroidales;f__Muribaculaceae;g__CAG-485;s__CAG-485 sp900321585	uncultured Prevotellaceae bacterium
			d__Bacteria;p__Bacteroidota;c__Bacteroidia;o__Bacteroidales;f__Muribaculaceae;g__CAG-485;s__CAG-485 sp900321585	uncultured Bacteroidales bacterium
			d__Bacteria;p__Bacteroidota;c__Bacteroidia;o__Bacteroidales;f__Muribaculaceae;g__CAG-485;s__CAG-485 sp900321585	uncultured Bacteroidales bacterium
			d__Bacteria;p__Bacillota_A;c__Clostridia;o__Lachnospirales;f__Lachnospiraceae;g__CAG-590;s__CAG-590 sp003530125	Lachnospiraceae bacterium
			d__Bacteria;p__Bacillota_A;c__Clostridia;o__Lachnospirales;f__Lachnospiraceae;g__CAG-590;s__CAG-590 sp003530125	uncultured Lachnospiraceae bacterium
			d__Bacteria;p__Bacillota_A;c__Clostridia;o__Lachnospirales;f__Lachnospiraceae;g__CAG-590;s__CAG-590 sp900313855	uncultured Eubacteriales bacterium
			d__Bacteria;p__Bacillota_A;c__Clostridia;o__Lachnospirales;f__Lachnospiraceae;g__CAG-590;s__CAG-590 sp900313855	uncultured Lachnospiraceae bacterium
			d__Bacteria;p__Bacillota_A;c__Clostridia;o__Lachnospirales;f__Lachnospiraceae;g__CAG-603;s__CAG-603 sp900110975	Lachnospiraceae bacterium RM5
			d__Bacteria;p__Bacillota_A;c__Clostridia;o__Lachnospirales;f__Lachnospiraceae;g__CAG-603;s__CAG-603 sp900110975	uncultured Lachnospiraceae bacterium
			d__Bacteria;p__Bacillota_A;c__Clostridia;o__Lachnospirales;f__Lachnospiraceae;g__CAG-603;s__CAG-603 sp900314525	Lachnospira sp. UBA2803
			d__Bacteria;p__Bacillota_A;c__Clostridia;o__Lachnospirales;f__Lachnospiraceae;g__CAG-603;s__CAG-603 sp900314525	Lachnospiraceae bacterium
			d__Bacteria;p__Bacillota_A;c__Clostridia;o__Lachnospirales;f__Lachnospiraceae;g__CAG-603;s__CAG-603 sp900314525	Clostridiales bacterium
			d__Bacteria;p__Bacillota_A;c__Clostridia;o__Lachnospirales;f__Lachnospiraceae;g__CAG-603;s__CAG-603 sp900314525	uncultured Eubacteriales bacterium
			d__Bacteria;p__Bacillota_A;c__Clostridia;o__Lachnospirales;f__Lachnospiraceae;g__CAG-603;s__CAG-603 sp900314525	uncultured Lachnospiraceae bacterium
			d__Bacteria;p__Bacillota_A;c__Clostridia;o__Lachnospirales;f__Lachnospiraceae;g__CAG-603;s__CAG-603 sp900314525	Lachnospira sp. UBA2803
			d__Bacteria;p__Bacillota_A;c__Clostridia;o__Lachnospirales;f__Lachnospiraceae;g__CAG-603;s__CAG-603 sp900314555	Clostridiales bacterium
			d__Bacteria;p__Bacillota_A;c__Clostridia;o__Lachnospirales;f__Lachnospiraceae;g__CAG-603;s__CAG-603 sp900314555	uncultured Eubacteriales bacterium
			d__Bacteria;p__Bacillota_A;c__Clostridia;o__Lachnospirales;f__Lachnospiraceae;g__CAG-603;s__CAG-603 sp900314555	uncultured Lachnospiraceae bacterium
			d__Bacteria;p__Bacillota_A;c__Clostridia;o__Lachnospirales;f__Lachnospiraceae;g__CAG-603;s__CAG-603 sp900315425	Lachnospiraceae bacterium
			d__Bacteria;p__Bacillota_A;c__Clostridia;o__Lachnospirales;f__Lachnospiraceae;g__CAG-603;s__CAG-603 sp900315425	Lachnospiraceae bacterium
			d__Bacteria;p__Bacillota_A;c__Clostridia;o__Lachnospirales;f__Lachnospiraceae;g__CAG-603;s__CAG-603 sp900315425	uncultured Eubacteriales bacterium
			d__Bacteria;p__Bacillota_A;c__Clostridia;o__Lachnospirales;f__Lachnospiraceae;g__CAG-603;s__CAG-603 sp900315425	uncultured Lachnospiraceae bacterium
			d__Bacteria;p__Bacillota_A;c__Clostridia;o__Lachnospirales;f__Lachnospiraceae;g__CAG-603;s__CAG-603 sp900315425	uncultured Lachnospiraceae bacterium
			d__Bacteria;p__Bacillota_A;c__Clostridia;o__Lachnospirales;f__Lachnospiraceae;g__CAG-603;s__CAG-603 sp900315425	uncultured Lachnospiraceae bacterium
			d__Bacteria;p__Bacillota_A;c__Clostridia;o__Lachnospirales;f__Lachnospiraceae;g__CAG-603;s__CAG-603 sp900321855	uncultured Eubacteriales bacterium
			d__Bacteria;p__Bacillota_A;c__Clostridia;o__Lachnospirales;f__Lachnospiraceae;g__CAG-603;s__CAG-603 sp900321855	uncultured Lachnospiraceae bacterium
			d__Bacteria;p__Bacillota_A;c__Clostridia;o__Lachnospirales;f__Lachnospiraceae;g__CAG-791;s__CAG-791 sp002395235	Lachnospiraceae bacterium UBA4260
			d__Bacteria;p__Bacillota_A;c__Clostridia;o__Lachnospirales;f__Lachnospiraceae;g__CAG-791;s__CAG-791 sp002449595	Lachnospiraceae bacterium UBA7012
			d__Bacteria;p__Bacillota_A;c__Clostridia;o__Lachnospirales;f__Lachnospiraceae;g__CAG-791;s__CAG-791 sp002449595	Lachnospiraceae bacterium
			d__Bacteria;p__Bacillota_A;c__Clostridia;o__Lachnospirales;f__Lachnospiraceae;g__CAG-791;s__CAG-791 sp002449595	uncultured Lachnospiraceae bacterium
			d__Bacteria;p__Bacillota_A;c__Clostridia;o__Lachnospirales;f__Lachnospiraceae;g__CAG-791;s__CAG-791 sp900101015	Sarcina sp.
			d__Bacteria;p__Bacillota_A;c__Clostridia;o__Lachnospirales;f__Lachnospiraceae;g__CAG-791;s__CAG-791 sp900101015	uncultured Sarcina sp.
			d__Bacteria;p__Bacillota_A;c__Clostridia;o__Lachnospirales;f__Lachnospiraceae;g__CAG-791;s__CAG-791 sp900101015	uncultured Sarcina sp.
			d__Bacteria;p__Bacillota_A;c__Clostridia;o__Lachnospirales;f__Lachnospiraceae;g__CAG-791;s__CAG-791 sp900101015	uncultured Sarcina sp.
			d__Bacteria;p__Bacillota_A;c__Clostridia;o__Lachnospirales;f__Lachnospiraceae;g__CAG-791;s__CAG-791 sp900101015	uncultured Sarcina sp.
			d__Bacteria;p__Bacillota_A;c__Clostridia;o__Lachnospirales;f__Lachnospiraceae;g__CAG-791;s__CAG-791 sp900101015	uncultured Sarcina sp.
			d__Bacteria;p__Bacillota_A;c__Clostridia;o__Lachnospirales;f__Lachnospiraceae;g__CAG-791;s__CAG-791 sp900101015	uncultured Sarcina sp.
			d__Bacteria;p__Bacillota_A;c__Clostridia;o__Lachnospirales;f__Lachnospiraceae;g__CAG-791;s__CAG-791 sp900101015	uncultured Sarcina sp.
			d__Bacteria;p__Bacillota_A;c__Clostridia;o__Lachnospirales;f__Lachnospiraceae;g__CAG-791;s__CAG-791 sp900101015	uncultured Sarcina sp.
			d__Bacteria;p__Bacillota_A;c__Clostridia;o__Lachnospirales;f__Lachnospiraceae;g__CAG-791;s__CAG-791 sp900101015	uncultured Sarcina sp.
			d__Bacteria;p__Bacillota_A;c__Clostridia;o__Lachnospirales;f__Lachnospiraceae;g__CAG-791;s__CAG-791 sp900101015	uncultured Sarcina sp.
			d__Bacteria;p__Bacillota_A;c__Clostridia;o__Lachnospirales;f__Lachnospiraceae;g__CAG-791;s__CAG-791 sp900101015	uncultured Sarcina sp.
			d__Bacteria;p__Bacillota_A;c__Clostridia;o__Lachnospirales;f__Lachnospiraceae;g__CAG-791;s__CAG-791 sp900101015	uncultured Sarcina sp.
			d__Bacteria;p__Bacillota_A;c__Clostridia;o__Lachnospirales;f__Lachnospiraceae;g__CAG-791;s__CAG-791 sp900101015	uncultured Sarcina sp.
			d__Bacteria;p__Bacillota_A;c__Clostridia;o__Lachnospirales;f__Lachnospiraceae;g__CAG-791;s__CAG-791 sp900101015	uncultured Sarcina sp.
			d__Bacteria;p__Bacillota_A;c__Clostridia;o__Lachnospirales;f__Lachnospiraceae;g__CAG-791;s__CAG-791 sp900101015	uncultured Sarcina sp.
			d__Bacteria;p__Bacillota_A;c__Clostridia;o__Lachnospirales;f__Lachnospiraceae;g__CAG-791;s__CAG-791 sp900101015	uncultured Sarcina sp.
			d__Bacteria;p__Bacillota_A;c__Clostridia;o__Lachnospirales;f__Lachnospiraceae;g__CAG-791;s__CAG-791 sp900101015	uncultured Sarcina sp.
			d__Bacteria;p__Bacillota_A;c__Clostridia;o__Lachnospirales;f__Lachnospiraceae;g__CAG-791;s__CAG-791 sp900101015	uncultured Sarcina sp.
			d__Bacteria;p__Bacillota_A;c__Clostridia;o__Lachnospirales;f__Lachnospiraceae;g__CAG-791;s__CAG-791 sp900101015	uncultured Sarcina sp.
			d__Bacteria;p__Bacillota_A;c__Clostridia;o__Lachnospirales;f__Lachnospiraceae;g__CAG-791;s__CAG-791 sp900101015	uncultured Sarcina sp.
			d__Bacteria;p__Bacillota_A;c__Clostridia;o__Lachnospirales;f__Lachnospiraceae;g__CAG-791;s__CAG-791 sp900101015	uncultured Sarcina sp.
			d__Bacteria;p__Bacillota_A;c__Clostridia;o__Lachnospirales;f__Lachnospiraceae;g__CAG-791;s__CAG-791 sp900101015	uncultured Sarcina sp.
			d__Bacteria;p__Bacillota_A;c__Clostridia;o__Lachnospirales;f__Lachnospiraceae;g__CAG-791;s__CAG-791 sp900101015	uncultured Sarcina sp.
			d__Bacteria;p__Bacillota_A;c__Clostridia;o__Lachnospirales;f__Lachnospiraceae;g__CAG-791;s__CAG-791 sp900101015	uncultured Sarcina sp.
			d__Bacteria;p__Bacillota_A;c__Clostridia;o__Lachnospirales;f__Lachnospiraceae;g__CAG-791;s__CAG-791 sp900101015	uncultured Sarcina sp.
			d__Bacteria;p__Bacillota_A;c__Clostridia;o__Lachnospirales;f__Lachnospiraceae;g__CAG-791;s__CAG-791 sp900101015	uncultured Sarcina sp.
			d__Bacteria;p__Bacillota_A;c__Clostridia;o__Lachnospirales;f__Lachnospiraceae;g__CAG-791;s__CAG-791 sp900101015	uncultured Sarcina sp.
			d__Bacteria;p__Bacillota_A;c__Clostridia;o__Lachnospirales;f__Lachnospiraceae;g__CAG-791;s__CAG-791 sp900101015	uncultured Sarcina sp.
			d__Bacteria;p__Bacillota_A;c__Clostridia;o__Lachnospirales;f__Lachnospiraceae;g__CAG-791;s__CAG-791 sp900101015	uncultured Sarcina sp.
			d__Bacteria;p__Bacillota_A;c__Clostridia;o__Lachnospirales;f__Lachnospiraceae;g__CAG-791;s__CAG-791 sp900101015	uncultured Sarcina sp.
			d__Bacteria;p__Bacillota_A;c__Clostridia;o__Lachnospirales;f__Lachnospiraceae;g__CAG-791;s__CAG-791 sp900101015	uncultured Sarcina sp.
			d__Bacteria;p__Bacillota_A;c__Clostridia;o__Lachnospirales;f__Lachnospiraceae;g__CAG-791;s__CAG-791 sp900101015	uncultured Sarcina sp.
			d__Bacteria;p__Bacillota_A;c__Clostridia;o__Lachnospirales;f__Lachnospiraceae;g__CAG-791;s__CAG-791 sp900101015	Sarcina sp. DSM 11001
			d__Bacteria;p__Bacillota_A;c__Clostridia;o__Lachnospirales;f__Lachnospiraceae;g__CAG-791;s__CAG-791 sp900101015	Sarcina sp. DSM 11001
			d__Bacteria;p__Bacillota_A;c__Clostridia;o__Lachnospirales;f__Lachnospiraceae;g__CAG-791;s__CAG-791 sp900313745	uncultured Lachnospiraceae bacterium
			d__Bacteria;p__Bacillota_A;c__Clostridia;o__Lachnospirales;f__Lachnospiraceae;g__CAG-791;s__CAG-791 sp900313745	uncultured Lachnospiraceae bacterium
			d__Bacteria;p__Bacillota_A;c__Clostridia;o__Lachnospirales;f__Lachnospiraceae;g__CAG-791;s__CAG-791 sp900315055	Lachnospiraceae bacterium UBA2826
			d__Bacteria;p__Bacillota_A;c__Clostridia;o__Lachnospirales;f__Lachnospiraceae;g__CAG-791;s__CAG-791 sp900315055	Lachnospiraceae bacterium UBA7292
			d__Bacteria;p__Bacillota_A;c__Clostridia;o__Lachnospirales;f__Lachnospiraceae;g__CAG-791;s__CAG-791 sp900315055	Lachnospiraceae bacterium UBA7276
			d__Bacteria;p__Bacillota_A;c__Clostridia;o__Lachnospirales;f__Lachnospiraceae;g__CAG-791;s__CAG-791 sp900315055	Lachnospiraceae bacterium UBA7780
			d__Bacteria;p__Bacillota_A;c__Clostridia;o__Lachnospirales;f__Lachnospiraceae;g__CAG-791;s__CAG-791 sp900315055	Lachnospiraceae bacterium
			d__Bacteria;p__Bacillota_A;c__Clostridia;o__Lachnospirales;f__Lachnospiraceae;g__CAG-791;s__CAG-791 sp900315055	uncultured Lachnospiraceae bacterium
			d__Bacteria;p__Bacillota_A;c__Clostridia;o__Lachnospirales;f__Lachnospiraceae;g__CAG-791;s__CAG-791 sp900315055	uncultured Lachnospiraceae bacterium
			d__Bacteria;p__Bacillota_A;c__Clostridia;o__Lachnospirales;f__Lachnospiraceae;g__CAG-791;s__CAG-791 sp900315055	uncultured Lachnospiraceae bacterium
			d__Bacteria;p__Bacillota_A;c__Clostridia;o__Lachnospirales;f__Lachnospiraceae;g__CAG-791;s__CAG-791 sp900316855	uncultured Lachnospiraceae bacterium
			d__Bacteria;p__Bacillota_A;c__Clostridia;o__Lachnospirales;f__Lachnospiraceae;g__CAG-791;s__CAG-791 sp900316855	uncultured Lachnospiraceae bacterium
			d__Bacteria;p__Bacillota_A;c__Clostridia;o__Lachnospirales;f__Lachnospiraceae;g__CAG-791;s__CAG-791 sp900317475	Lachnospiraceae bacterium UBA2936
			d__Bacteria;p__Bacillota_A;c__Clostridia;o__Lachnospirales;f__Lachnospiraceae;g__CAG-791;s__CAG-791 sp900317475	Lachnospiraceae bacterium UBA2891
			d__Bacteria;p__Bacillota_A;c__Clostridia;o__Lachnospirales;f__Lachnospiraceae;g__CAG-791;s__CAG-791 sp900317475	Lachnospiraceae bacterium UBA2815
			d__Bacteria;p__Bacillota_A;c__Clostridia;o__Lachnospirales;f__Lachnospiraceae;g__CAG-791;s__CAG-791 sp900317475	Lachnospiraceae bacterium UBA7766
			d__Bacteria;p__Bacillota_A;c__Clostridia;o__Lachnospirales;f__Lachnospiraceae;g__CAG-791;s__CAG-791 sp900317475	Lachnospiraceae bacterium UBA7759
			d__Bacteria;p__Bacillota_A;c__Clostridia;o__Lachnospirales;f__Lachnospiraceae;g__CAG-791;s__CAG-791 sp900317475	Lachnospiraceae bacterium UBA7738
			d__Bacteria;p__Bacillota_A;c__Clostridia;o__Lachnospirales;f__Lachnospiraceae;g__CAG-791;s__CAG-791 sp900317475	Lachnospiraceae bacterium
			d__Bacteria;p__Bacillota_A;c__Clostridia;o__Lachnospirales;f__Lachnospiraceae;g__CAG-791;s__CAG-791 sp900317475	Lachnospiraceae bacterium
			d__Bacteria;p__Bacillota_A;c__Clostridia;o__Lachnospirales;f__Lachnospiraceae;g__CAG-791;s__CAG-791 sp900317475	Lachnospiraceae bacterium
			d__Bacteria;p__Bacillota_A;c__Clostridia;o__Lachnospirales;f__Lachnospiraceae;g__CAG-791;s__CAG-791 sp900317475	Lachnospiraceae bacterium
			d__Bacteria;p__Bacillota_A;c__Clostridia;o__Lachnospirales;f__Lachnospiraceae;g__CAG-791;s__CAG-791 sp900317475	Lachnospiraceae bacterium
			d__Bacteria;p__Bacillota_A;c__Clostridia;o__Lachnospirales;f__Lachnospiraceae;g__CAG-791;s__CAG-791 sp900317475	Lachnospiraceae bacterium
			d__Bacteria;p__Bacillota_A;c__Clostridia;o__Lachnospirales;f__Lachnospiraceae;g__CAG-791;s__CAG-791 sp900317475	Lachnospiraceae bacterium
			d__Bacteria;p__Bacillota_A;c__Clostridia;o__Lachnospirales;f__Lachnospiraceae;g__CAG-791;s__CAG-791 sp900317475	Lachnospiraceae bacterium
			d__Bacteria;p__Bacillota_A;c__Clostridia;o__Lachnospirales;f__Lachnospiraceae;g__CAG-791;s__CAG-791 sp900317475	Lachnospiraceae bacterium
			d__Bacteria;p__Bacillota_A;c__Clostridia;o__Lachnospirales;f__Lachnospiraceae;g__CAG-791;s__CAG-791 sp900317475	Lachnospiraceae bacterium
			d__Bacteria;p__Bacillota_A;c__Clostridia;o__Lachnospirales;f__Lachnospiraceae;g__CAG-791;s__CAG-791 sp900317475	uncultured Lachnospiraceae bacterium
			d__Bacteria;p__Bacillota_A;c__Clostridia;o__Lachnospirales;f__Lachnospiraceae;g__CAG-791;s__CAG-791 sp900317475	uncultured Lachnospiraceae bacterium
			d__Bacteria;p__Bacillota_A;c__Clostridia;o__Lachnospirales;f__Lachnospiraceae;g__CAG-791;s__CAG-791 sp900317475	uncultured Lachnospiraceae bacterium
			d__Bacteria;p__Bacillota_A;c__Clostridia;o__Lachnospirales;f__Lachnospiraceae;g__CAG-791;s__CAG-791 sp900317475	uncultured Lachnospiraceae bacterium
			d__Bacteria;p__Bacillota_A;c__Clostridia;o__Lachnospirales;f__Lachnospiraceae;g__CAG-791;s__CAG-791 sp900317475	uncultured Lachnospiraceae bacterium
			d__Bacteria;p__Bacillota_A;c__Clostridia;o__Lachnospirales;f__Lachnospiraceae;g__CAG-791;s__CAG-791 sp900317475	uncultured Lachnospiraceae bacterium
			d__Bacteria;p__Bacillota_A;c__Clostridia;o__Lachnospirales;f__Lachnospiraceae;g__CAG-791;s__CAG-791 sp900317475	uncultured Lachnospiraceae bacterium
			d__Bacteria;p__Bacillota_A;c__Clostridia;o__Lachnospirales;f__Lachnospiraceae;g__CAG-791;s__CAG-791 sp900317475	uncultured Lachnospiraceae bacterium
			d__Bacteria;p__Bacillota_A;c__Clostridia;o__Lachnospirales;f__Lachnospiraceae;g__CAG-791;s__CAG-791 sp900317475	uncultured Lachnospiraceae bacterium
			d__Bacteria;p__Bacillota_A;c__Clostridia;o__Lachnospirales;f__Lachnospiraceae;g__CAG-791;s__CAG-791 sp900317475	uncultured Lachnospiraceae bacterium
			d__Bacteria;p__Bacillota_A;c__Clostridia;o__Lachnospirales;f__Lachnospiraceae;g__CAG-791;s__CAG-791 sp900317475	uncultured Lachnospiraceae bacterium
			d__Bacteria;p__Bacillota_A;c__Clostridia;o__Lachnospirales;f__Lachnospiraceae;g__CAG-791;s__CAG-791 sp900317475	uncultured Lachnospiraceae bacterium
			d__Bacteria;p__Bacillota_A;c__Clostridia;o__Lachnospirales;f__Lachnospiraceae;g__CAG-791;s__CAG-791 sp900317475	uncultured Lachnospiraceae bacterium
			d__Bacteria;p__Bacillota_A;c__Clostridia;o__Lachnospirales;f__Lachnospiraceae;g__CAG-791;s__CAG-791 sp900317475	uncultured Lachnospiraceae bacterium
			d__Bacteria;p__Bacillota_A;c__Clostridia;o__Lachnospirales;f__Lachnospiraceae;g__CAG-791;s__CAG-791 sp900317475	uncultured Lachnospiraceae bacterium
			d__Bacteria;p__Bacillota_A;c__Clostridia;o__Lachnospirales;f__Lachnospiraceae;g__CAG-791;s__CAG-791 sp900317475	uncultured Lachnospiraceae bacterium
			d__Bacteria;p__Bacillota_A;c__Clostridia;o__Lachnospirales;f__Lachnospiraceae;g__CAG-791;s__CAG-791 sp900317475	uncultured Lachnospiraceae bacterium
			d__Bacteria;p__Bacillota_A;c__Clostridia;o__Lachnospirales;f__Lachnospiraceae;g__CAG-791;s__CAG-791 sp900317475	uncultured Lachnospiraceae bacterium
			d__Bacteria;p__Bacillota_A;c__Clostridia;o__Lachnospirales;f__Lachnospiraceae;g__CAG-791;s__CAG-791 sp900317475	uncultured Lachnospiraceae bacterium
			d__Bacteria;p__Bacillota_A;c__Clostridia;o__Lachnospirales;f__Lachnospiraceae;g__CAG-791;s__CAG-791 sp900317475	uncultured Lachnospiraceae bacterium
			d__Bacteria;p__Bacillota_A;c__Clostridia;o__Lachnospirales;f__Lachnospiraceae;g__CAG-791;s__CAG-791 sp900317475	uncultured Lachnospiraceae bacterium
			d__Bacteria;p__Bacillota_A;c__Clostridia;o__Lachnospirales;f__Lachnospiraceae;g__CAG-791;s__CAG-791 sp900317475	uncultured Lachnospiraceae bacterium
			d__Bacteria;p__Bacillota_A;c__Clostridia;o__Lachnospirales;f__Lachnospiraceae;g__CAG-791;s__CAG-791 sp900317475	uncultured Lachnospiraceae bacterium
			d__Bacteria;p__Bacillota_A;c__Clostridia;o__Lachnospirales;f__Lachnospiraceae;g__CAG-791;s__CAG-791 sp900317555	Lachnospiraceae bacterium UBA3687
			d__Bacteria;p__Bacillota_A;c__Clostridia;o__Lachnospirales;f__Lachnospiraceae;g__CAG-791;s__CAG-791 sp900317555	Lachnospiraceae bacterium UBA4222
			d__Bacteria;p__Bacillota_A;c__Clostridia;o__Lachnospirales;f__Lachnospiraceae;g__CAG-791;s__CAG-791 sp900317555	Lachnospiraceae bacterium UBA4366
			d__Bacteria;p__Bacillota_A;c__Clostridia;o__Lachnospirales;f__Lachnospiraceae;g__CAG-791;s__CAG-791 sp900317555	Lachnospiraceae bacterium UBA4355
			d__Bacteria;p__Bacillota_A;c__Clostridia;o__Lachnospirales;f__Lachnospiraceae;g__CAG-791;s__CAG-791 sp900317555	Lachnospiraceae bacterium
			d__Bacteria;p__Bacillota_A;c__Clostridia;o__Lachnospirales;f__Lachnospiraceae;g__CAG-791;s__CAG-791 sp900317555	Lachnospiraceae bacterium
			d__Bacteria;p__Bacillota_A;c__Clostridia;o__Lachnospirales;f__Lachnospiraceae;g__CAG-791;s__CAG-791 sp900317555	Lachnospiraceae bacterium
			d__Bacteria;p__Bacillota_A;c__Clostridia;o__Lachnospirales;f__Lachnospiraceae;g__CAG-791;s__CAG-791 sp900317555	uncultured Lachnospiraceae bacterium
			d__Bacteria;p__Bacillota_A;c__Clostridia;o__Lachnospirales;f__Lachnospiraceae;g__CAG-791;s__CAG-791 sp900317555	uncultured Lachnospiraceae bacterium
			d__Bacteria;p__Bacillota_A;c__Clostridia;o__Lachnospirales;f__Lachnospiraceae;g__CAG-791;s__CAG-791 sp900317555	uncultured Lachnospiraceae bacterium
			d__Bacteria;p__Bacillota_A;c__Clostridia;o__Lachnospirales;f__Lachnospiraceae;g__CAG-791;s__CAG-791 sp900317555	uncultured Lachnospiraceae bacterium
			d__Bacteria;p__Bacillota_A;c__Clostridia;o__Lachnospirales;f__Lachnospiraceae;g__CAG-791;s__CAG-791 sp900317555	uncultured Lachnospiraceae bacterium
			d__Bacteria;p__Bacillota_A;c__Clostridia;o__Lachnospirales;f__Lachnospiraceae;g__CAG-791;s__CAG-791 sp900317555	uncultured Lachnospiraceae bacterium
			d__Bacteria;p__Bacillota_A;c__Clostridia;o__Lachnospirales;f__Lachnospiraceae;g__CAG-791;s__CAG-791 sp900317555	uncultured Lachnospiraceae bacterium
			d__Bacteria;p__Bacillota_A;c__Clostridia;o__Lachnospirales;f__Lachnospiraceae;g__CAG-791;s__CAG-791 sp900317555	uncultured Lachnospiraceae bacterium
			d__Bacteria;p__Bacillota_A;c__Clostridia;o__Lachnospirales;f__Lachnospiraceae;g__CAG-791;s__CAG-791 sp900317555	uncultured Lachnospiraceae bacterium
			d__Bacteria;p__Bacillota_A;c__Clostridia;o__Lachnospirales;f__Lachnospiraceae;g__CAG-791;s__CAG-791 sp900317555	uncultured Lachnospiraceae bacterium
			d__Bacteria;p__Bacillota_A;c__Clostridia;o__Lachnospirales;f__Lachnospiraceae;g__CAG-791;s__CAG-791 sp900317555	uncultured Lachnospiraceae bacterium
			d__Bacteria;p__Bacillota_A;c__Clostridia;o__Lachnospirales;f__Lachnospiraceae;g__CAG-791;s__CAG-791 sp900317555	uncultured Lachnospiraceae bacterium
			d__Bacteria;p__Bacillota_A;c__Clostridia;o__Lachnospirales;f__Lachnospiraceae;g__CAG-791;s__CAG-791 sp900317555	uncultured Lachnospiraceae bacterium
			d__Bacteria;p__Bacillota_A;c__Clostridia;o__Lachnospirales;f__Lachnospiraceae;g__CAG-791;s__CAG-791 sp900317555	uncultured Lachnospiraceae bacterium
			d__Bacteria;p__Bacillota_A;c__Clostridia;o__Lachnospirales;f__Lachnospiraceae;g__CAG-791;s__CAG-791 sp900317555	uncultured Lachnospiraceae bacterium
			d__Bacteria;p__Bacillota_A;c__Clostridia;o__Lachnospirales;f__Lachnospiraceae;g__CAG-791;s__CAG-791 sp900317555	uncultured Lachnospiraceae bacterium
			d__Bacteria;p__Bacillota_A;c__Clostridia;o__Lachnospirales;f__Lachnospiraceae;g__CAG-791;s__CAG-791 sp900317555	uncultured Lachnospiraceae bacterium
			d__Bacteria;p__Bacillota_A;c__Clostridia;o__Lachnospirales;f__Lachnospiraceae;g__CAG-791;s__CAG-791 sp900317555	uncultured Lachnospiraceae bacterium
			d__Bacteria;p__Bacillota_A;c__Clostridia;o__Lachnospirales;f__Lachnospiraceae;g__CAG-791;s__CAG-791 sp900317555	uncultured Lachnospiraceae bacterium
			d__Bacteria;p__Bacillota_A;c__Clostridia;o__Lachnospirales;f__Lachnospiraceae;g__CAG-791;s__CAG-791 sp900317555	uncultured Lachnospiraceae bacterium
			d__Bacteria;p__Bacillota_A;c__Clostridia;o__Lachnospirales;f__Lachnospiraceae;g__CAG-791;s__CAG-791 sp900317555	uncultured Lachnospiraceae bacterium
			d__Bacteria;p__Bacillota_A;c__Clostridia;o__Lachnospirales;f__Lachnospiraceae;g__CAG-791;s__CAG-791 sp900317555	uncultured Lachnospiraceae bacterium
			d__Bacteria;p__Bacillota_A;c__Clostridia;o__Lachnospirales;f__Lachnospiraceae;g__CAG-791;s__CAG-791 sp900317555	uncultured Lachnospiraceae bacterium
			d__Bacteria;p__Bacillota_A;c__Clostridia;o__Lachnospirales;f__Lachnospiraceae;g__CAG-791;s__CAG-791 sp900317555	uncultured Lachnospiraceae bacterium
			d__Bacteria;p__Bacillota_A;c__Clostridia;o__Lachnospirales;f__Lachnospiraceae;g__CAG-791;s__CAG-791 sp900317555	uncultured Lachnospiraceae bacterium
			d__Bacteria;p__Bacillota_A;c__Clostridia;o__Lachnospirales;f__Lachnospiraceae;g__CAG-791;s__CAG-791 sp900317555	uncultured Lachnospiraceae bacterium
			d__Bacteria;p__Bacillota_A;c__Clostridia;o__Lachnospirales;f__Lachnospiraceae;g__CAG-791;s__CAG-791 sp900317555	uncultured Lachnospiraceae bacterium
			d__Bacteria;p__Bacillota_A;c__Clostridia;o__Lachnospirales;f__Lachnospiraceae;g__CAG-791;s__CAG-791 sp900317555	uncultured Lachnospiraceae bacterium
			d__Bacteria;p__Bacillota_A;c__Clostridia;o__Lachnospirales;f__Lachnospiraceae;g__CAG-791;s__CAG-791 sp900317555	uncultured Lachnospiraceae bacterium
			d__Bacteria;p__Bacillota_A;c__Clostridia;o__Lachnospirales;f__Lachnospiraceae;g__CAG-791;s__CAG-791 sp900317555	uncultured Lachnospiraceae bacterium
			d__Bacteria;p__Bacillota_A;c__Clostridia;o__Lachnospirales;f__Lachnospiraceae;g__CAG-791;s__CAG-791 sp900317555	uncultured Lachnospiraceae bacterium
			d__Bacteria;p__Bacillota_A;c__Clostridia;o__Lachnospirales;f__Lachnospiraceae;g__CAG-791;s__CAG-791 sp900317555	uncultured Lachnospiraceae bacterium
			d__Bacteria;p__Bacillota_A;c__Clostridia;o__Lachnospirales;f__Lachnospiraceae;g__CAG-791;s__CAG-791 sp900317555	uncultured Lachnospiraceae bacterium
			d__Bacteria;p__Bacillota_A;c__Clostridia;o__Lachnospirales;f__Lachnospiraceae;g__CAG-791;s__CAG-791 sp900317555	uncultured Lachnospiraceae bacterium
			d__Bacteria;p__Bacillota_A;c__Clostridia;o__Lachnospirales;f__Lachnospiraceae;g__CAG-791;s__CAG-791 sp900317555	uncultured Lachnospiraceae bacterium
			d__Bacteria;p__Bacillota_A;c__Clostridia;o__Lachnospirales;f__Lachnospiraceae;g__CAG-791;s__CAG-791 sp900317555	uncultured Lachnospiraceae bacterium
			d__Bacteria;p__Bacillota_A;c__Clostridia;o__Lachnospirales;f__Lachnospiraceae;g__CAG-791;s__CAG-791 sp900317555	uncultured Lachnospiraceae bacterium
			d__Bacteria;p__Bacillota_A;c__Clostridia;o__Lachnospirales;f__Lachnospiraceae;g__CAG-791;s__CAG-791 sp900317555	uncultured Lachnospiraceae bacterium
			d__Bacteria;p__Bacillota_A;c__Clostridia;o__Lachnospirales;f__Lachnospiraceae;g__CAG-791;s__CAG-791 sp900317555	uncultured Lachnospiraceae bacterium
			d__Bacteria;p__Bacillota_A;c__Clostridia;o__Lachnospirales;f__Lachnospiraceae;g__CAG-791;s__CAG-791 sp900317555	uncultured Lachnospiraceae bacterium
			d__Bacteria;p__Bacillota_A;c__Clostridia;o__Lachnospirales;f__Lachnospiraceae;g__CAG-791;s__CAG-791 sp900317555	uncultured Lachnospiraceae bacterium
			d__Bacteria;p__Bacillota_A;c__Clostridia;o__Lachnospirales;f__Lachnospiraceae;g__CAG-791;s__CAG-791 sp900317555	uncultured Lachnospiraceae bacterium
			d__Bacteria;p__Bacillota_A;c__Clostridia;o__Lachnospirales;f__Lachnospiraceae;g__CAG-791;s__CAG-791 sp900317555	uncultured Lachnospiraceae bacterium
			d__Bacteria;p__Bacillota_A;c__Clostridia;o__Lachnospirales;f__Lachnospiraceae;g__CAG-791;s__CAG-791 sp900317555	uncultured Lachnospiraceae bacterium
			d__Bacteria;p__Bacillota_A;c__Clostridia;o__Lachnospirales;f__Lachnospiraceae;g__CAG-791;s__CAG-791 sp900317555	uncultured Lachnospiraceae bacterium
			d__Bacteria;p__Bacillota_A;c__Clostridia;o__Lachnospirales;f__Lachnospiraceae;g__CAG-791;s__CAG-791 sp900317555	uncultured Lachnospiraceae bacterium
			d__Bacteria;p__Bacillota_A;c__Clostridia;o__Lachnospirales;f__Lachnospiraceae;g__CAG-791;s__CAG-791 sp900317555	uncultured Lachnospiraceae bacterium
			d__Bacteria;p__Bacillota_A;c__Clostridia;o__Lachnospirales;f__Lachnospiraceae;g__CAG-791;s__CAG-791 sp900317555	uncultured Lachnospiraceae bacterium
			d__Bacteria;p__Bacillota_A;c__Clostridia;o__Lachnospirales;f__Lachnospiraceae;g__CAG-791;s__CAG-791 sp900317555	uncultured Lachnospiraceae bacterium
			d__Bacteria;p__Bacillota_A;c__Clostridia;o__Lachnospirales;f__Lachnospiraceae;g__CAG-791;s__CAG-791 sp900317555	uncultured Lachnospiraceae bacterium
			d__Bacteria;p__Bacillota_A;c__Clostridia;o__Lachnospirales;f__Lachnospiraceae;g__CAG-791;s__CAG-791 sp900317555	uncultured Lachnospiraceae bacterium
			d__Bacteria;p__Bacillota_A;c__Clostridia;o__Lachnospirales;f__Lachnospiraceae;g__CAG-791;s__CAG-791 sp900317555	uncultured Lachnospiraceae bacterium
			d__Bacteria;p__Bacillota_A;c__Clostridia;o__Lachnospirales;f__Lachnospiraceae;g__CAG-791;s__CAG-791 sp900317555	Lachnospiraceae bacterium UBA3687
			d__Bacteria;p__Bacillota_A;c__Clostridia;o__Lachnospirales;f__Lachnospiraceae;g__CAG-791;s__CAG-791 sp900318375	uncultured Lachnospiraceae bacterium
			d__Bacteria;p__Bacillota_A;c__Clostridia;o__Lachnospirales;f__Lachnospiraceae;g__CAG-791;s__CAG-791 sp900318375	uncultured Lachnospiraceae bacterium
			d__Bacteria;p__Bacillota_A;c__Clostridia;o__Lachnospirales;f__Lachnospiraceae;g__CAG-791;s__CAG-791 sp900318875	Lachnospiraceae bacterium UBA2901
			d__Bacteria;p__Bacillota_A;c__Clostridia;o__Lachnospirales;f__Lachnospiraceae;g__CAG-791;s__CAG-791 sp900318875	Lachnospiraceae bacterium UBA2816
			d__Bacteria;p__Bacillota_A;c__Clostridia;o__Lachnospirales;f__Lachnospiraceae;g__CAG-791;s__CAG-791 sp900318875	Lachnospiraceae bacterium UBA2731
			d__Bacteria;p__Bacillota_A;c__Clostridia;o__Lachnospirales;f__Lachnospiraceae;g__CAG-791;s__CAG-791 sp900318875	Lachnospiraceae bacterium UBA7750
			d__Bacteria;p__Bacillota_A;c__Clostridia;o__Lachnospirales;f__Lachnospiraceae;g__CAG-791;s__CAG-791 sp900318875	uncultured Lachnospiraceae bacterium
			d__Bacteria;p__Bacillota_A;c__Clostridia;o__Lachnospirales;f__Lachnospiraceae;g__CAG-791;s__CAG-791 sp900318875	uncultured Lachnospiraceae bacterium
			d__Bacteria;p__Bacillota_A;c__Clostridia;o__Lachnospirales;f__Lachnospiraceae;g__CAG-791;s__CAG-791 sp900318875	uncultured Lachnospiraceae bacterium
			d__Bacteria;p__Bacillota_A;c__Clostridia;o__Lachnospirales;f__Lachnospiraceae;g__CAG-791;s__CAG-791 sp900318875	uncultured Lachnospiraceae bacterium
			d__Bacteria;p__Bacillota_A;c__Clostridia;o__Lachnospirales;f__Lachnospiraceae;g__CAG-791;s__CAG-791 sp900318875	uncultured Lachnospiraceae bacterium
			d__Bacteria;p__Bacillota_A;c__Clostridia;o__Lachnospirales;f__Lachnospiraceae;g__CAG-791;s__CAG-791 sp900318875	uncultured Lachnospiraceae bacterium
			d__Bacteria;p__Bacillota_A;c__Clostridia;o__Lachnospirales;f__Lachnospiraceae;g__CAG-791;s__CAG-791 sp900318875	uncultured Lachnospiraceae bacterium
			d__Bacteria;p__Bacillota_A;c__Clostridia;o__Lachnospirales;f__Lachnospiraceae;g__CAG-791;s__CAG-791 sp900318875	uncultured Lachnospiraceae bacterium
			d__Bacteria;p__Bacillota_A;c__Clostridia;o__Lachnospirales;f__Lachnospiraceae;g__CAG-791;s__CAG-791 sp900318875	uncultured Lachnospiraceae bacterium
			d__Bacteria;p__Bacillota_A;c__Clostridia;o__Lachnospirales;f__Lachnospiraceae;g__CAG-791;s__CAG-791 sp900318875	uncultured Lachnospiraceae bacterium
			d__Bacteria;p__Bacillota_A;c__Clostridia;o__Lachnospirales;f__Lachnospiraceae;g__CAG-791;s__CAG-791 sp900318875	uncultured Lachnospiraceae bacterium
			d__Bacteria;p__Bacillota_A;c__Clostridia;o__Lachnospirales;f__Lachnospiraceae;g__CAG-791;s__CAG-791 sp900318875	uncultured Lachnospiraceae bacterium
			d__Bacteria;p__Bacillota_A;c__Clostridia;o__Lachnospirales;f__Lachnospiraceae;g__CAG-791;s__CAG-791 sp900318875	uncultured Lachnospiraceae bacterium
			d__Bacteria;p__Bacillota_A;c__Clostridia;o__Lachnospirales;f__Lachnospiraceae;g__CAG-791;s__CAG-791 sp900318875	uncultured Lachnospiraceae bacterium
			d__Bacteria;p__Bacillota_A;c__Clostridia;o__Lachnospirales;f__Lachnospiraceae;g__CAG-791;s__CAG-791 sp900318875	uncultured Lachnospiraceae bacterium
			d__Bacteria;p__Bacillota_A;c__Clostridia;o__Lachnospirales;f__Lachnospiraceae;g__CAG-791;s__CAG-791 sp900318875	uncultured Lachnospiraceae bacterium
			d__Bacteria;p__Bacillota_A;c__Clostridia;o__Lachnospirales;f__Lachnospiraceae;g__CAG-791;s__CAG-791 sp900318875	uncultured Lachnospiraceae bacterium
			d__Bacteria;p__Bacillota_A;c__Clostridia;o__Lachnospirales;f__Lachnospiraceae;g__CAG-791;s__CAG-791 sp900318875	uncultured Lachnospiraceae bacterium
			d__Bacteria;p__Bacillota_A;c__Clostridia;o__Lachnospirales;f__Lachnospiraceae;g__CAG-791;s__CAG-791 sp900318875	uncultured Lachnospiraceae bacterium
			d__Bacteria;p__Bacillota_A;c__Clostridia;o__Lachnospirales;f__Lachnospiraceae;g__CAG-791;s__CAG-791 sp900318875	uncultured Lachnospiraceae bacterium
			d__Bacteria;p__Bacillota_A;c__Clostridia;o__Lachnospirales;f__Lachnospiraceae;g__CAG-791;s__CAG-791 sp900319245	Lachnospiraceae bacterium
			d__Bacteria;p__Bacillota_A;c__Clostridia;o__Lachnospirales;f__Lachnospiraceae;g__CAG-791;s__CAG-791 sp900319245	uncultured Lachnospiraceae bacterium
			d__Bacteria;p__Bacillota_A;c__Clostridia;o__Lachnospirales;f__Lachnospiraceae;g__CAG-791;s__CAG-791 sp900319245	uncultured Lachnospiraceae bacterium
			d__Bacteria;p__Bacillota_A;c__Clostridia;o__Lachnospirales;f__Lachnospiraceae;g__CAG-791;s__CAG-791 sp900319245	uncultured Lachnospiraceae bacterium
			d__Bacteria;p__Bacillota_A;c__Clostridia;o__Lachnospirales;f__Lachnospiraceae;g__CAG-791;s__CAG-791 sp900319245	uncultured Lachnospiraceae bacterium
			d__Bacteria;p__Bacillota_A;c__Clostridia;o__Lachnospirales;f__Lachnospiraceae;g__CAG-791;s__CAG-791 sp900319245	uncultured Lachnospiraceae bacterium
			d__Bacteria;p__Bacillota_A;c__Clostridia;o__Lachnospirales;f__Lachnospiraceae;g__CAG-791;s__CAG-791 sp900319245	uncultured Lachnospiraceae bacterium
			d__Bacteria;p__Bacillota_A;c__Clostridia;o__Lachnospirales;f__Lachnospiraceae;g__CAG-791;s__CAG-791 sp900320025	Lachnospiraceae bacterium UBA2896
			d__Bacteria;p__Bacillota_A;c__Clostridia;o__Lachnospirales;f__Lachnospiraceae;g__CAG-791;s__CAG-791 sp900320025	Lachnospiraceae bacterium UBA7783
			d__Bacteria;p__Bacillota_A;c__Clostridia;o__Lachnospirales;f__Lachnospiraceae;g__CAG-791;s__CAG-791 sp900320025	Lachnospiraceae bacterium UBA7749
			d__Bacteria;p__Bacillota_A;c__Clostridia;o__Lachnospirales;f__Lachnospiraceae;g__CAG-791;s__CAG-791 sp900320025	Lachnospiraceae bacterium
			d__Bacteria;p__Bacillota_A;c__Clostridia;o__Lachnospirales;f__Lachnospiraceae;g__CAG-791;s__CAG-791 sp900320025	uncultured Lachnospiraceae bacterium
			d__Bacteria;p__Bacillota_A;c__Clostridia;o__Lachnospirales;f__Lachnospiraceae;g__CAG-791;s__CAG-791 sp900320025	uncultured Lachnospiraceae bacterium
			d__Bacteria;p__Bacillota_A;c__Clostridia;o__Lachnospirales;f__Lachnospiraceae;g__CAG-791;s__CAG-791 sp900320025	uncultured Lachnospiraceae bacterium
			d__Bacteria;p__Bacillota_A;c__Clostridia;o__Lachnospirales;f__Lachnospiraceae;g__CAG-791;s__CAG-791 sp900320025	uncultured Lachnospiraceae bacterium
			d__Bacteria;p__Bacillota_A;c__Clostridia;o__Lachnospirales;f__Lachnospiraceae;g__CAG-791;s__CAG-791 sp900320025	uncultured Lachnospiraceae bacterium
			d__Bacteria;p__Bacillota_A;c__Clostridia;o__Lachnospirales;f__Lachnospiraceae;g__CAG-791;s__CAG-791 sp900320025	uncultured Lachnospiraceae bacterium
			d__Bacteria;p__Bacillota_A;c__Clostridia;o__Lachnospirales;f__Lachnospiraceae;g__CAG-791;s__CAG-791 sp900320025	uncultured Lachnospiraceae bacterium
			d__Bacteria;p__Bacillota_A;c__Clostridia;o__Lachnospirales;f__Lachnospiraceae;g__CAG-791;s__CAG-791 sp900320025	uncultured Lachnospiraceae bacterium
			d__Bacteria;p__Bacillota_A;c__Clostridia;o__Lachnospirales;f__Lachnospiraceae;g__CAG-791;s__CAG-791 sp900320025	uncultured Lachnospiraceae bacterium
			d__Bacteria;p__Bacillota_A;c__Clostridia;o__Lachnospirales;f__Lachnospiraceae;g__CAG-791;s__CAG-791 sp900320025	uncultured Lachnospiraceae bacterium
			d__Bacteria;p__Bacillota_A;c__Clostridia;o__Lachnospirales;f__Lachnospiraceae;g__CAG-791;s__CAG-791 sp900320025	uncultured Lachnospiraceae bacterium
			d__Bacteria;p__Bacillota_A;c__Clostridia;o__Lachnospirales;f__Lachnospiraceae;g__CAG-791;s__CAG-791 sp900320025	uncultured Lachnospiraceae bacterium
			d__Bacteria;p__Bacillota_A;c__Clostridia;o__Lachnospirales;f__Lachnospiraceae;g__CAG-791;s__CAG-791 sp900320025	uncultured Lachnospiraceae bacterium
			d__Bacteria;p__Bacillota_A;c__Clostridia;o__Lachnospirales;f__Lachnospiraceae;g__CAG-791;s__CAG-791 sp900320025	uncultured Lachnospiraceae bacterium
			d__Bacteria;p__Bacillota_A;c__Clostridia;o__Lachnospirales;f__Lachnospiraceae;g__CAG-791;s__CAG-791 sp900320025	uncultured Lachnospiraceae bacterium
			d__Bacteria;p__Bacillota_A;c__Clostridia;o__Lachnospirales;f__Lachnospiraceae;g__CAG-791;s__CAG-791 sp900320025	uncultured Lachnospiraceae bacterium
			d__Bacteria;p__Bacillota_A;c__Clostridia;o__Lachnospirales;f__Lachnospiraceae;g__CAG-791;s__CAG-791 sp900320325	Lachnospiraceae bacterium
			d__Bacteria;p__Bacillota_A;c__Clostridia;o__Lachnospirales;f__Lachnospiraceae;g__CAG-791;s__CAG-791 sp900320325	uncultured Lachnospiraceae bacterium
			d__Bacteria;p__Bacillota_A;c__Clostridia;o__Lachnospirales;f__Lachnospiraceae;g__CAG-791;s__CAG-791 sp900320325	uncultured Lachnospiraceae bacterium
			d__Bacteria;p__Bacillota_A;c__Clostridia;o__Lachnospirales;f__Lachnospiraceae;g__CAG-791;s__CAG-791 sp900320325	uncultured Lachnospiraceae bacterium
			d__Bacteria;p__Bacillota_A;c__Clostridia;o__Lachnospirales;f__Lachnospiraceae;g__CAG-791;s__CAG-791 sp900320325	uncultured Lachnospiraceae bacterium
			d__Bacteria;p__Bacillota_A;c__Clostridia;o__Lachnospirales;f__Lachnospiraceae;g__CAG-791;s__CAG-791 sp900320325	uncultured Lachnospiraceae bacterium
			d__Bacteria;p__Bacillota_A;c__Clostridia;o__Lachnospirales;f__Lachnospiraceae;g__CAG-791;s__CAG-791 sp900320325	uncultured Lachnospiraceae bacterium
			d__Bacteria;p__Bacillota_A;c__Clostridia;o__Lachnospirales;f__Lachnospiraceae;g__CAG-791;s__CAG-791 sp900320325	uncultured Lachnospiraceae bacterium
			d__Bacteria;p__Bacillota_A;c__Clostridia;o__Lachnospirales;f__Lachnospiraceae;g__CAG-791;s__CAG-791 sp900320325	uncultured Lachnospiraceae bacterium
			d__Bacteria;p__Bacillota_A;c__Clostridia;o__Lachnospirales;f__Lachnospiraceae;g__CAG-791;s__CAG-791 sp900320325	uncultured Lachnospiraceae bacterium
			d__Bacteria;p__Bacillota_A;c__Clostridia;o__Lachnospirales;f__Lachnospiraceae;g__CAG-791;s__CAG-791 sp900320325	uncultured Lachnospiraceae bacterium
			d__Bacteria;p__Bacillota_A;c__Clostridia;o__Lachnospirales;f__Lachnospiraceae;g__CAG-791;s__CAG-791 sp900320325	uncultured Lachnospiraceae bacterium
			d__Bacteria;p__Bacillota_A;c__Clostridia;o__Lachnospirales;f__Lachnospiraceae;g__CAG-791;s__CAG-791 sp900320325	uncultured Lachnospiraceae bacterium
			d__Bacteria;p__Bacillota_A;c__Clostridia;o__Lachnospirales;f__Lachnospiraceae;g__CAG-791;s__CAG-791 sp900320325	uncultured Lachnospiraceae bacterium
			d__Bacteria;p__Bacillota_A;c__Clostridia;o__Lachnospirales;f__Lachnospiraceae;g__CAG-791;s__CAG-791 sp900320325	uncultured Lachnospiraceae bacterium
			d__Bacteria;p__Bacillota_A;c__Clostridia;o__Lachnospirales;f__Lachnospiraceae;g__CAG-791;s__CAG-791 sp900320325	uncultured Lachnospiraceae bacterium
			d__Bacteria;p__Bacillota_A;c__Clostridia;o__Lachnospirales;f__Lachnospiraceae;g__CAG-791;s__CAG-791 sp900320325	uncultured Lachnospiraceae bacterium
			d__Bacteria;p__Bacillota_A;c__Clostridia;o__Lachnospirales;f__Lachnospiraceae;g__CAG-791;s__CAG-791 sp900320325	uncultured Lachnospiraceae bacterium
			d__Bacteria;p__Bacillota_A;c__Clostridia;o__Lachnospirales;f__Lachnospiraceae;g__CAG-791;s__CAG-791 sp900320325	uncultured Lachnospiraceae bacterium
			d__Bacteria;p__Bacillota_A;c__Clostridia;o__Lachnospirales;f__Lachnospiraceae;g__CAG-791;s__CAG-791 sp900320325	uncultured Lachnospiraceae bacterium
			d__Bacteria;p__Bacillota_A;c__Clostridia;o__Lachnospirales;f__Lachnospiraceae;g__CAG-791;s__CAG-791 sp900320325	uncultured Lachnospiraceae bacterium
			d__Bacteria;p__Bacillota_A;c__Clostridia;o__Lachnospirales;f__Lachnospiraceae;g__CAG-791;s__CAG-791 sp900320325	uncultured Lachnospiraceae bacterium
			d__Bacteria;p__Bacillota_A;c__Clostridia;o__Lachnospirales;f__Lachnospiraceae;g__CAG-791;s__CAG-791 sp900320325	uncultured Lachnospiraceae bacterium
			d__Bacteria;p__Bacillota_A;c__Clostridia;o__Lachnospirales;f__Lachnospiraceae;g__CAG-791;s__CAG-791 sp900320325	uncultured Lachnospiraceae bacterium
			d__Bacteria;p__Bacillota_A;c__Clostridia;o__Lachnospirales;f__Lachnospiraceae;g__CAG-791;s__CAG-791 sp900320325	uncultured Lachnospiraceae bacterium
			d__Bacteria;p__Bacillota_A;c__Clostridia;o__Lachnospirales;f__Lachnospiraceae;g__CAG-791;s__CAG-791 sp900320325	uncultured Lachnospiraceae bacterium
			d__Bacteria;p__Bacillota_A;c__Clostridia;o__Lachnospirales;f__Lachnospiraceae;g__CAG-791;s__CAG-791 sp900320325	uncultured Lachnospiraceae bacterium
			d__Bacteria;p__Bacillota_A;c__Clostridia;o__Lachnospirales;f__Lachnospiraceae;g__CAG-791;s__CAG-791 sp900320325	uncultured Lachnospiraceae bacterium
			d__Bacteria;p__Bacillota_A;c__Clostridia;o__Lachnospirales;f__Lachnospiraceae;g__CAG-791;s__CAG-791 sp900320325	uncultured Lachnospiraceae bacterium
			d__Bacteria;p__Bacillota_A;c__Clostridia;o__Lachnospirales;f__Lachnospiraceae;g__CAG-791;s__CAG-791 sp900320325	uncultured Lachnospiraceae bacterium
			d__Bacteria;p__Bacillota_A;c__Clostridia;o__Lachnospirales;f__Lachnospiraceae;g__CAG-791;s__CAG-791 sp900320325	uncultured Lachnospiraceae bacterium
			d__Bacteria;p__Bacillota_A;c__Clostridia;o__Lachnospirales;f__Lachnospiraceae;g__CAG-791;s__CAG-791 sp900320325	uncultured Lachnospiraceae bacterium
			d__Bacteria;p__Bacillota_A;c__Clostridia;o__Lachnospirales;f__Lachnospiraceae;g__CAG-791;s__CAG-791 sp900320325	uncultured Lachnospiraceae bacterium
			d__Bacteria;p__Bacillota_A;c__Clostridia;o__Lachnospirales;f__Lachnospiraceae;g__CAG-791;s__CAG-791 sp900320325	uncultured Lachnospiraceae bacterium
			d__Bacteria;p__Bacillota_A;c__Clostridia;o__Lachnospirales;f__Lachnospiraceae;g__CAG-791;s__CAG-791 sp900320325	uncultured Lachnospiraceae bacterium
			d__Bacteria;p__Bacillota_A;c__Clostridia;o__Lachnospirales;f__Lachnospiraceae;g__CAG-791;s__CAG-791 sp900320325	uncultured Lachnospiraceae bacterium
			d__Bacteria;p__Bacillota_A;c__Clostridia;o__Lachnospirales;f__Lachnospiraceae;g__CAG-791;s__CAG-791 sp900320325	uncultured Lachnospiraceae bacterium
			d__Bacteria;p__Bacillota_A;c__Clostridia;o__Lachnospirales;f__Lachnospiraceae;g__CAG-791;s__CAG-791 sp900320325	uncultured Lachnospiraceae bacterium
			d__Bacteria;p__Bacillota_A;c__Clostridia;o__Lachnospirales;f__Lachnospiraceae;g__CAG-791;s__CAG-791 sp900320325	uncultured Lachnospiraceae bacterium
			d__Bacteria;p__Bacillota_A;c__Clostridia;o__Lachnospirales;f__Lachnospiraceae;g__CAG-791;s__CAG-791 sp900320325	uncultured Lachnospiraceae bacterium
			d__Bacteria;p__Bacillota_A;c__Clostridia;o__Lachnospirales;f__Lachnospiraceae;g__CAG-791;s__CAG-791 sp900320325	uncultured Lachnospiraceae bacterium
			d__Bacteria;p__Bacillota_A;c__Clostridia;o__Lachnospirales;f__Lachnospiraceae;g__CAG-791;s__CAG-791 sp900320325	uncultured Lachnospiraceae bacterium
			d__Bacteria;p__Bacillota_A;c__Clostridia;o__Lachnospirales;f__Lachnospiraceae;g__CAG-791;s__CAG-791 sp900320325	uncultured Lachnospiraceae bacterium
			d__Bacteria;p__Bacillota_A;c__Clostridia;o__Lachnospirales;f__Lachnospiraceae;g__CAG-791;s__CAG-791 sp900320325	uncultured Lachnospiraceae bacterium
			d__Bacteria;p__Bacillota_A;c__Clostridia;o__Lachnospirales;f__Lachnospiraceae;g__CAG-791;s__CAG-791 sp900320325	uncultured Lachnospiraceae bacterium
			d__Bacteria;p__Bacillota_A;c__Clostridia;o__Lachnospirales;f__Lachnospiraceae;g__CAG-791;s__CAG-791 sp900320325	uncultured Lachnospiraceae bacterium
			d__Bacteria;p__Bacillota_A;c__Clostridia;o__Lachnospirales;f__Lachnospiraceae;g__CAG-791;s__CAG-791 sp900320325	uncultured Lachnospiraceae bacterium
			d__Bacteria;p__Bacillota_A;c__Clostridia;o__Lachnospirales;f__Lachnospiraceae;g__CAG-791;s__CAG-791 sp900320325	uncultured Lachnospiraceae bacterium
			d__Bacteria;p__Bacillota_A;c__Clostridia;o__Lachnospirales;f__Lachnospiraceae;g__CAG-791;s__CAG-791 sp900320325	uncultured Lachnospiraceae bacterium
			d__Bacteria;p__Bacillota_A;c__Clostridia;o__Lachnospirales;f__Lachnospiraceae;g__CAG-791;s__CAG-791 sp900320335	uncultured Lachnospiraceae bacterium
			d__Bacteria;p__Bacillota_A;c__Clostridia;o__Lachnospirales;f__Lachnospiraceae;g__CAG-791;s__CAG-791 sp900320335	uncultured Lachnospiraceae bacterium
			d__Bacteria;p__Bacillota_A;c__Clostridia;o__Lachnospirales;f__Lachnospiraceae;g__CAG-791;s__CAG-791 sp900321785	Lachnospiraceae bacterium UBA3682
			d__Bacteria;p__Bacillota_A;c__Clostridia;o__Lachnospirales;f__Lachnospiraceae;g__CAG-791;s__CAG-791 sp900321785	Lachnospiraceae bacterium
			d__Bacteria;p__Bacillota_A;c__Clostridia;o__Lachnospirales;f__Lachnospiraceae;g__CAG-791;s__CAG-791 sp900321785	uncultured Lachnospiraceae bacterium
			d__Bacteria;p__Bacillota_A;c__Clostridia;o__Lachnospirales;f__Lachnospiraceae;g__CAG-791;s__CAG-791 sp900321785	uncultured Lachnospiraceae bacterium
			d__Bacteria;p__Bacillota_A;c__Clostridia;o__Lachnospirales;f__Lachnospiraceae;g__CAG-791;s__CAG-791 sp900321785	uncultured Lachnospiraceae bacterium
			d__Bacteria;p__Bacillota_A;c__Clostridia;o__Lachnospirales;f__Lachnospiraceae;g__CAG-791;s__CAG-791 sp900321785	uncultured Lachnospiraceae bacterium
			d__Bacteria;p__Bacillota_A;c__Clostridia;o__Lachnospirales;f__Lachnospiraceae;g__CAG-791;s__CAG-791 sp900321785	uncultured Lachnospiraceae bacterium
			d__Bacteria;p__Bacillota_A;c__Clostridia;o__Lachnospirales;f__Lachnospiraceae;g__CAG-791;s__CAG-791 sp900321785	uncultured Lachnospiraceae bacterium
			d__Bacteria;p__Bacillota_A;c__Clostridia;o__Lachnospirales;f__Lachnospiraceae;g__CAG-791;s__CAG-791 sp900321785	uncultured Lachnospiraceae bacterium
			d__Bacteria;p__Bacillota_A;c__Clostridia;o__Lachnospirales;f__Lachnospiraceae;g__CAG-882;s__CAG-882 sp900545455	uncultured Eubacteriales bacterium
			d__Bacteria;p__Bacillota_A;c__Clostridia;o__Lachnospirales;f__Lachnospiraceae;g__CAG-882;s__CAG-882 sp900545455	uncultured Clostridia bacterium
			d__Bacteria;p__Bacillota_A;c__Clostridia;o__Oscillospirales;f__Acutalibacteraceae;g__CAG-964;s__CAG-964 sp900316025	Clostridia bacterium
			d__Bacteria;p__Bacillota_A;c__Clostridia;o__Oscillospirales;f__Acutalibacteraceae;g__CAG-964;s__CAG-964 sp900316025	uncultured Eubacteriales bacterium
			d__Bacteria;p__Bacillota_A;c__Clostridia;o__Oscillospirales;f__Acutalibacteraceae;g__CAG-964;s__CAG-964 sp900316025	uncultured Ruminococcus sp.
			d__Bacteria;p__Bacillota_A;c__Clostridia;o__Oscillospirales;f__Acutalibacteraceae;g__CAG-964;s__CAG-964 sp900316025	uncultured Ruminococcus sp.
			d__Bacteria;p__Bacillota_A;c__Clostridia;o__Oscillospirales;f__Acutalibacteraceae;g__CAG-964;s__CAG-964 sp900316025	uncultured Ruminococcus sp.
			d__Bacteria;p__Bacillota_A;c__Clostridia;o__Oscillospirales;f__Acutalibacteraceae;g__CAG-964;s__CAG-964 sp900316615	uncultured Eubacteriales bacterium
			d__Bacteria;p__Bacillota_A;c__Clostridia;o__Oscillospirales;f__Acutalibacteraceae;g__CAG-964;s__CAG-964 sp900316615	uncultured Eubacteriales bacterium
			d__Bacteria;p__Bacillota_A;c__Clostridia;o__Oscillospirales;f__Acutalibacteraceae;g__CAG-964;s__CAG-964 sp900316615	uncultured Eubacteriales bacterium
			d__Bacteria;p__Bacillota_A;c__Clostridia;o__Oscillospirales;f__Acutalibacteraceae;g__CAG-964;s__CAG-964 sp900316615	uncultured Ruminococcus sp.
			d__Bacteria;p__Bacillota_A;c__Clostridia;o__Oscillospirales;f__Acutalibacteraceae;g__CAG-964;s__CAG-964 sp900316615	uncultured Ruminococcus sp.
			d__Bacteria;p__Bacillota_A;c__Clostridia;o__Oscillospirales;f__Acutalibacteraceae;g__CAG-964;s__CAG-964 sp900316615	uncultured Ruminococcus sp.
			d__Bacteria;p__Bacillota_A;c__Clostridia;o__Oscillospirales;f__Acutalibacteraceae;g__CAG-964;s__CAG-964 sp900316615	uncultured Ruminococcus sp.
			d__Bacteria;p__Bacillota_A;c__Clostridia;o__Oscillospirales;f__Acutalibacteraceae;g__CAG-964;s__CAG-964 sp900316615	uncultured Ruminococcus sp.
			d__Bacteria;p__Bacillota_A;c__Clostridia;o__Oscillospirales;f__Acutalibacteraceae;g__CAG-964;s__CAG-964 sp900316615	uncultured Ruminococcus sp.
			d__Bacteria;p__Bacillota_A;c__Clostridia;o__Oscillospirales;f__Acutalibacteraceae;g__CAG-964;s__CAG-964 sp900316615	uncultured Ruminococcus sp.
			d__Bacteria;p__Bacillota_A;c__Clostridia;o__Oscillospirales;f__Acutalibacteraceae;g__CAG-964;s__CAG-964 sp900316615	uncultured Ruminococcus sp.
			d__Bacteria;p__Bacillota_A;c__Clostridia;o__Oscillospirales;f__Acutalibacteraceae;g__CAG-964;s__CAG-964 sp900316615	uncultured Ruminococcus sp.
			d__Bacteria;p__Bacillota_A;c__Clostridia;o__Oscillospirales;f__Acutalibacteraceae;g__CAG-964;s__CAG-964 sp900316615	uncultured Ruminococcus sp.
			d__Bacteria;p__Campylobacterota;c__Campylobacteria;o__Campylobacterales;f__Campylobacteraceae;g__Campylobacter;s__Campylobacter sp900319915	uncultured Campylobacter sp.
			d__Bacteria;p__Campylobacterota;c__Campylobacteria;o__Campylobacterales;f__Campylobacteraceae;g__Campylobacter;s__Campylobacter sp900319915	Campylobacter fetus
			d__Bacteria;p__Bacillota;c__Bacilli;o__Lactobacillales;f__Carnobacteriaceae;g__Carnobacterium_A;s__Carnobacterium_A jeotgali	Carnobacterium sp. AT7
			d__Bacteria;p__Bacillota;c__Bacilli;o__Lactobacillales;f__Carnobacteriaceae;g__Carnobacterium_A;s__Carnobacterium_A jeotgali	Carnobacterium jeotgali
			d__Bacteria;p__Bacillota;c__Bacilli;o__Lactobacillales;f__Carnobacteriaceae;g__Carnobacterium_A;s__Carnobacterium_A jeotgali	Carnobacterium jeotgali MS3
			d__Bacteria;p__Bacillota_A;c__Clostridia;o__Lachnospirales;f__Lachnospiraceae;g__Catonella;s__Catonella sp900314885	Lachnoclostridium sp. UBA7290
			d__Bacteria;p__Bacillota_A;c__Clostridia;o__Lachnospirales;f__Lachnospiraceae;g__Catonella;s__Catonella sp900314885	uncultured Lachnospiraceae bacterium
			d__Bacteria;p__Bacillota_A;c__Clostridia;o__Lachnospirales;f__Lachnospiraceae;g__Catonella;s__Catonella sp900314885	uncultured Eubacteriales bacterium
			d__Bacteria;p__Bacillota_A;c__Clostridia;o__Lachnospirales;f__Lachnospiraceae;g__Catonella;s__Catonella sp900314885	uncultured Lachnospiraceae bacterium
			d__Bacteria;p__Bacillota_A;c__Clostridia;o__Clostridiales;f__Clostridiaceae;g__Clostridium;s__Clostridium sp900317445	uncultured Eubacteriales bacterium
			d__Bacteria;p__Bacillota_A;c__Clostridia;o__Clostridiales;f__Clostridiaceae;g__Clostridium;s__Clostridium sp900317445	uncultured Clostridium sp.
			d__Bacteria;p__Bacillota_A;c__Clostridia;o__Lachnospirales;f__Lachnospiraceae;g__Clostridium_R;s__Clostridium_R aminophilum	Clostridium sp.
			d__Bacteria;p__Bacillota_A;c__Clostridia;o__Lachnospirales;f__Lachnospiraceae;g__Clostridium_R;s__Clostridium_R aminophilum	[Clostridium] aminophilum DSM 10710
			d__Bacteria;p__Bacillota_A;c__Clostridia;o__Lachnospirales;f__Lachnospiraceae;g__Clostridium_R;s__Clostridium_R aminophilum_A	[Clostridium] aminophilum
			d__Bacteria;p__Bacillota_A;c__Clostridia;o__Lachnospirales;f__Lachnospiraceae;g__Clostridium_R;s__Clostridium_R aminophilum	[Clostridium] aminophilum
			d__Bacteria;p__Bacillota_A;c__Clostridia;o__Lachnospirales;f__Lachnospiraceae;g__Clostridium_R;s__Clostridium_R sp003445895	Lachnoclostridium sp.
			d__Bacteria;p__Bacillota_A;c__Clostridia;o__Lachnospirales;f__Lachnospiraceae;g__Clostridium_R;s__Clostridium_R sp003445895	Clostridium sp.
			d__Bacteria;p__Bacillota_A;c__Clostridia;o__Lachnospirales;f__Lachnospiraceae;g__Clostridium_R;s__Clostridium_R sp003445895	Clostridium sp.
			d__Bacteria;p__Bacillota_A;c__Clostridia;o__Lachnospirales;f__Lachnospiraceae;g__Clostridium_R;s__Clostridium_R sp003445895	Clostridium sp.
			d__Bacteria;p__Bacillota_A;c__Clostridia;o__Lachnospirales;f__Lachnospiraceae;g__Clostridium_R;s__Clostridium_R sp003445895	uncultured Lachnospiraceae bacterium
			d__Bacteria;p__Bacillota_A;c__Clostridia;o__Lachnospirales;f__Lachnospiraceae;g__Clostridium_R;s__Clostridium_R sp003445895	uncultured Lachnospiraceae bacterium
			d__Bacteria;p__Bacillota_A;c__Clostridia;o__Lachnospirales;f__Lachnospiraceae;g__Clostridium_R;s__Clostridium_R sp003445895	uncultured Lachnospiraceae bacterium
			d__Bacteria;p__Bacillota_A;c__Clostridia;o__Lachnospirales;f__Lachnospiraceae;g__Clostridium_R;s__Clostridium_R sp003445895	uncultured Lachnospiraceae bacterium
			d__Bacteria;p__Bacillota_A;c__Clostridia;o__Lachnospirales;f__Lachnospiraceae;g__Clostridium_R;s__Clostridium_R sp003445895	uncultured Lachnospiraceae bacterium
			d__Bacteria;p__Bacillota_A;c__Clostridia;o__Lachnospirales;f__Lachnospiraceae;g__Clostridium_R;s__Clostridium_R sp003445895	uncultured Lachnospiraceae bacterium
			d__Bacteria;p__Bacillota_A;c__Clostridia;o__Lachnospirales;f__Lachnospiraceae;g__Clostridium_R;s__Clostridium_R sp003445895	uncultured Lachnospiraceae bacterium
			d__Bacteria;p__Bacillota_A;c__Clostridia;o__Lachnospirales;f__Lachnospiraceae;g__Clostridium_R;s__Clostridium_R sp900321915	Clostridium sp.
			d__Bacteria;p__Bacillota_A;c__Clostridia;o__Lachnospirales;f__Lachnospiraceae;g__Clostridium_R;s__Clostridium_R sp900321915	uncultured Eubacteriales bacterium
			d__Bacteria;p__Bacillota_A;c__Clostridia;o__Lachnospirales;f__Lachnospiraceae;g__Clostridium_R;s__Clostridium_R sp900321915	uncultured Lachnospiraceae bacterium
			d__Bacteria;p__Actinomycetota;c__Coriobacteriia;o__Coriobacteriales;f__Coriobacteriaceae;g__Collinsella;s__Collinsella sp002391315	Collinsella sp. UBA1690
			d__Bacteria;p__Actinomycetota;c__Coriobacteriia;o__Coriobacteriales;f__Coriobacteriaceae;g__Collinsella;s__Collinsella sp002391315	Collinsella sp. UBA4370
			d__Bacteria;p__Actinomycetota;c__Coriobacteriia;o__Coriobacteriales;f__Coriobacteriaceae;g__Collinsella;s__Collinsella sp002391315	Collinsella sp. UBA4258
			d__Bacteria;p__Actinomycetota;c__Coriobacteriia;o__Coriobacteriales;f__Coriobacteriaceae;g__Collinsella;s__Collinsella sp002391315	Collinsella sp.
			d__Bacteria;p__Actinomycetota;c__Coriobacteriia;o__Coriobacteriales;f__Coriobacteriaceae;g__Collinsella;s__Collinsella sp002391315	Collinsella sp.
			d__Bacteria;p__Actinomycetota;c__Coriobacteriia;o__Coriobacteriales;f__Coriobacteriaceae;g__Collinsella;s__Collinsella sp002391315	Collinsella aerofaciens
			d__Bacteria;p__Actinomycetota;c__Coriobacteriia;o__Coriobacteriales;f__Coriobacteriaceae;g__Collinsella;s__Collinsella sp002391315	Collinsella aerofaciens
			d__Bacteria;p__Actinomycetota;c__Coriobacteriia;o__Coriobacteriales;f__Coriobacteriaceae;g__Collinsella;s__Collinsella sp002391315	Collinsella aerofaciens
			d__Bacteria;p__Actinomycetota;c__Coriobacteriia;o__Coriobacteriales;f__Coriobacteriaceae;g__Collinsella;s__Collinsella sp002391315	Collinsella aerofaciens
			d__Bacteria;p__Actinomycetota;c__Coriobacteriia;o__Coriobacteriales;f__Coriobacteriaceae;g__Collinsella;s__Collinsella sp002391315	Collinsella aerofaciens
			d__Bacteria;p__Actinomycetota;c__Coriobacteriia;o__Coriobacteriales;f__Coriobacteriaceae;g__Collinsella;s__Collinsella sp002391315	bacterium
			d__Bacteria;p__Actinomycetota;c__Coriobacteriia;o__Coriobacteriales;f__Coriobacteriaceae;g__Collinsella;s__Collinsella sp002391315	Collinsella sp.
			d__Bacteria;p__Actinomycetota;c__Coriobacteriia;o__Coriobacteriales;f__Coriobacteriaceae;g__Collinsella;s__Collinsella sp002391315	Collinsella sp.
			d__Bacteria;p__Actinomycetota;c__Coriobacteriia;o__Coriobacteriales;f__Coriobacteriaceae;g__Collinsella;s__Collinsella sp002391315	Collinsella sp.
			d__Bacteria;p__Actinomycetota;c__Coriobacteriia;o__Coriobacteriales;f__Coriobacteriaceae;g__Collinsella;s__Collinsella sp002391315	Collinsella sp.
			d__Bacteria;p__Actinomycetota;c__Coriobacteriia;o__Coriobacteriales;f__Coriobacteriaceae;g__Collinsella;s__Collinsella sp002391315	Collinsella sp.
			d__Bacteria;p__Actinomycetota;c__Coriobacteriia;o__Coriobacteriales;f__Coriobacteriaceae;g__Collinsella;s__Collinsella sp002391315	Collinsella sp.
			d__Bacteria;p__Actinomycetota;c__Coriobacteriia;o__Coriobacteriales;f__Coriobacteriaceae;g__Collinsella;s__Collinsella sp002391315	Collinsella sp.
			d__Bacteria;p__Actinomycetota;c__Coriobacteriia;o__Coriobacteriales;f__Coriobacteriaceae;g__Collinsella;s__Collinsella sp002391315	Collinsella sp.
			d__Bacteria;p__Actinomycetota;c__Coriobacteriia;o__Coriobacteriales;f__Coriobacteriaceae;g__Collinsella;s__Collinsella sp002391315	Collinsella sp.
			d__Bacteria;p__Actinomycetota;c__Coriobacteriia;o__Coriobacteriales;f__Coriobacteriaceae;g__Collinsella;s__Collinsella sp002391315	Collinsella sp.
			d__Bacteria;p__Actinomycetota;c__Coriobacteriia;o__Coriobacteriales;f__Coriobacteriaceae;g__Collinsella;s__Collinsella sp002391315	Collinsella sp.
			d__Bacteria;p__Actinomycetota;c__Coriobacteriia;o__Coriobacteriales;f__Coriobacteriaceae;g__Collinsella;s__Collinsella sp002391315	Collinsella sp.
			d__Bacteria;p__Actinomycetota;c__Coriobacteriia;o__Coriobacteriales;f__Coriobacteriaceae;g__Collinsella;s__Collinsella sp002391315	Collinsella sp.
			d__Bacteria;p__Actinomycetota;c__Coriobacteriia;o__Coriobacteriales;f__Coriobacteriaceae;g__Collinsella;s__Collinsella sp002391315	Collinsella sp.
			d__Bacteria;p__Actinomycetota;c__Coriobacteriia;o__Coriobacteriales;f__Coriobacteriaceae;g__Collinsella;s__Collinsella sp002391315	Collinsella sp.
			d__Bacteria;p__Actinomycetota;c__Coriobacteriia;o__Coriobacteriales;f__Coriobacteriaceae;g__Collinsella;s__Collinsella sp002391315	Collinsella sp.
			d__Bacteria;p__Actinomycetota;c__Coriobacteriia;o__Coriobacteriales;f__Coriobacteriaceae;g__Collinsella;s__Collinsella sp002391315	Collinsella sp.
			d__Bacteria;p__Actinomycetota;c__Coriobacteriia;o__Coriobacteriales;f__Coriobacteriaceae;g__Collinsella;s__Collinsella sp002391315	Collinsella sp.
			d__Bacteria;p__Actinomycetota;c__Coriobacteriia;o__Coriobacteriales;f__Coriobacteriaceae;g__Collinsella;s__Collinsella sp002391315	Collinsella sp.
			d__Bacteria;p__Actinomycetota;c__Coriobacteriia;o__Coriobacteriales;f__Coriobacteriaceae;g__Collinsella;s__Collinsella sp002391315	Collinsella sp.
			d__Bacteria;p__Actinomycetota;c__Coriobacteriia;o__Coriobacteriales;f__Coriobacteriaceae;g__Collinsella;s__Collinsella sp002391315	Collinsella sp.
			d__Bacteria;p__Actinomycetota;c__Coriobacteriia;o__Coriobacteriales;f__Coriobacteriaceae;g__Collinsella;s__Collinsella sp002391315	Collinsella sp.
			d__Bacteria;p__Actinomycetota;c__Coriobacteriia;o__Coriobacteriales;f__Coriobacteriaceae;g__Collinsella;s__Collinsella sp002391315	uncultured Collinsella sp.
			d__Bacteria;p__Actinomycetota;c__Coriobacteriia;o__Coriobacteriales;f__Coriobacteriaceae;g__Collinsella;s__Collinsella sp002391315	uncultured Collinsella sp.
			d__Bacteria;p__Actinomycetota;c__Coriobacteriia;o__Coriobacteriales;f__Coriobacteriaceae;g__Collinsella;s__Collinsella sp002391315	uncultured Collinsella sp.
			d__Bacteria;p__Actinomycetota;c__Coriobacteriia;o__Coriobacteriales;f__Coriobacteriaceae;g__Collinsella;s__Collinsella sp002391315	uncultured Collinsella sp.
			d__Bacteria;p__Actinomycetota;c__Coriobacteriia;o__Coriobacteriales;f__Coriobacteriaceae;g__Collinsella;s__Collinsella sp002391315	Collinsella sp. WCA1-178-WT-3 (M2)
			d__Bacteria;p__Actinomycetota;c__Coriobacteriia;o__Coriobacteriales;f__Coriobacteriaceae;g__Collinsella;s__Collinsella sp002391315	Collinsella sp. WCA1-178-WT-3 (M1)
			d__Bacteria;p__Bacillota_A;c__Clostridia;o__Lachnospirales;f__Lachnospiraceae;g__Coprococcus;s__Coprococcus sp900066115	Clostridium sp. CAG:264
			d__Bacteria;p__Bacillota_A;c__Clostridia;o__Lachnospirales;f__Lachnospiraceae;g__Coprococcus;s__Coprococcus sp900066115	Coprococcus sp.
			d__Bacteria;p__Bacillota_A;c__Clostridia;o__Lachnospirales;f__Lachnospiraceae;g__Coprococcus;s__Coprococcus sp900066115	Coprococcus sp.
			d__Bacteria;p__Bacillota_A;c__Clostridia;o__Lachnospirales;f__Lachnospiraceae;g__Coprococcus;s__Coprococcus sp900066115	Coprococcus sp.
			d__Bacteria;p__Bacillota_A;c__Clostridia;o__Lachnospirales;f__Lachnospiraceae;g__Coprococcus;s__Coprococcus sp900066115	Coprococcus sp.
			d__Bacteria;p__Bacillota_A;c__Clostridia;o__Lachnospirales;f__Lachnospiraceae;g__Coprococcus;s__Coprococcus sp900066115	Coprococcus sp.
			d__Bacteria;p__Bacillota_A;c__Clostridia;o__Lachnospirales;f__Lachnospiraceae;g__Coprococcus;s__Coprococcus sp900066115	Clostridium sp.
			d__Bacteria;p__Bacillota_A;c__Clostridia;o__Lachnospirales;f__Lachnospiraceae;g__Coprococcus;s__Coprococcus sp900066115	Clostridium sp.
[truncated: 4,724 more rows]

[truncated: 4 more sheets: Table S5b, Table S6a, Table S6b, Table S7]
